# Supplementary material for: Eight years of homicide evolution in Monterrey, Mexico: a network approach
Source: Sci Rep. 2020 Dec 9;10:21564. doi: 10.1038/s41598-020-78352-9 (PMC7726575; doi:10.1038/s41598-020-78352-9)
Supplement: Supplementary file 1 — Supplementary Information. [file 41598_2020_78352_MOESM1_ESM.xlsx]

## Sheet: pearson_zscores
Supplementary File 1: Pearson correlation coefficient and Z-score of weekly aggregated casualties at a municipality level.
Municipality 1	Municipality 2	Pearson Correlation Coefficient	Z-Score
APODACA	CADEREYTA JIMÉNEZ	0.214854	3.81853
APODACA	CARMEN	-0.0204812	-0.380124
APODACA	CIÉNEGA DE FLORES	0.0241612	0.389227
APODACA	DOCTOR GONZÁLEZ	-0.0241788	-0.404552
APODACA	GARCÍA	0.0226041	0.341591
APODACA	GENERAL ESCOBEDO	0.119744	2.1264
APODACA	GENERAL ZUAZUA	0.0671012	1.2234
APODACA	GUADALUPE	0.100725	1.81398
APODACA	HIDALGO	0.0422372	0.734237
APODACA	JUÁREZ	0.109945	1.96328
APODACA	MARÍN	-0.0509969	-0.864204
APODACA	MONTERREY	0.317025	5.69606
APODACA	PESQUERÍA	0.133822	2.36884
APODACA	SALINAS VICTORIA	0.020102	0.35868
APODACA	SAN NICOLÁS DE LOS GARZA	0.254664	4.66928
APODACA	SAN PEDRO GARZA GARCÍA	0.120843	2.14104
APODACA	SANTA CATARINA	0.0136984	0.276887
APODACA	SANTIAGO	-0.0187472	-0.278456
CADEREYTA JIMÉNEZ	CARMEN	-0.0145846	-0.269644
CADEREYTA JIMÉNEZ	CIÉNEGA DE FLORES	0.0257148	0.427814
CADEREYTA JIMÉNEZ	DOCTOR GONZÁLEZ	-0.0530329	-0.954564
CADEREYTA JIMÉNEZ	GARCÍA	-0.0677432	-1.24847
CADEREYTA JIMÉNEZ	GENERAL ESCOBEDO	0.0199979	0.398751
CADEREYTA JIMÉNEZ	GENERAL ZUAZUA	0.0497487	0.922645
CADEREYTA JIMÉNEZ	GUADALUPE	0.0844034	1.59576
CADEREYTA JIMÉNEZ	HIDALGO	0.205259	3.82785
CADEREYTA JIMÉNEZ	JUÁREZ	0.155271	2.75858
CADEREYTA JIMÉNEZ	MARÍN	0.0102715	0.0938698
CADEREYTA JIMÉNEZ	MONTERREY	0.242248	4.27786
CADEREYTA JIMÉNEZ	PESQUERÍA	0.0287721	0.467102
CADEREYTA JIMÉNEZ	SALINAS VICTORIA	0.0302548	0.53597
CADEREYTA JIMÉNEZ	SAN NICOLÁS DE LOS GARZA	0.113949	2.1292
CADEREYTA JIMÉNEZ	SAN PEDRO GARZA GARCÍA	0.0778254	1.39789
CADEREYTA JIMÉNEZ	SANTA CATARINA	-0.0256931	-0.464846
CADEREYTA JIMÉNEZ	SANTIAGO	0.095833	1.79106
CARMEN	CIÉNEGA DE FLORES	-0.0255218	-0.450091
CARMEN	DOCTOR GONZÁLEZ	-0.0145945	-0.247731
CARMEN	GARCÍA	-0.047754	-0.87859
CARMEN	GENERAL ESCOBEDO	-0.0107696	-0.188538
CARMEN	GENERAL ZUAZUA	-0.0189013	-0.333761
CARMEN	GUADALUPE	0.0527318	0.9311
CARMEN	HIDALGO	-0.0118975	-0.221965
CARMEN	JUÁREZ	-0.0147475	-0.242096
CARMEN	MARÍN	0.153371	2.6231
CARMEN	MONTERREY	0.0348457	0.629275
CARMEN	PESQUERÍA	0.0527168	0.994864
CARMEN	SALINAS VICTORIA	-0.0323567	-0.600273
CARMEN	SAN NICOLÁS DE LOS GARZA	-0.0139743	-0.240662
CARMEN	SAN PEDRO GARZA GARCÍA	0.19918	3.4842
CARMEN	SANTA CATARINA	-0.0450908	-0.773899
CARMEN	SANTIAGO	-0.000491999	0.0453798
CIÉNEGA DE FLORES	DOCTOR GONZÁLEZ	-0.0166019	-0.284605
CIÉNEGA DE FLORES	GARCÍA	-0.0543223	-0.952225
CIÉNEGA DE FLORES	GENERAL ESCOBEDO	0.0325148	0.570534
CIÉNEGA DE FLORES	GENERAL ZUAZUA	-0.0215011	-0.393026
CIÉNEGA DE FLORES	GUADALUPE	0.0599848	1.16365
CIÉNEGA DE FLORES	HIDALGO	0.226318	4.14302
CIÉNEGA DE FLORES	JUÁREZ	0.0524601	0.969378
CIÉNEGA DE FLORES	MARÍN	0.130918	2.41118
CIÉNEGA DE FLORES	MONTERREY	0.0663216	1.29737
CIÉNEGA DE FLORES	PESQUERÍA	0.117106	2.16232
CIÉNEGA DE FLORES	SALINAS VICTORIA	0.289345	5.40553
CIÉNEGA DE FLORES	SAN NICOLÁS DE LOS GARZA	0.0566678	1.01271
CIÉNEGA DE FLORES	SAN PEDRO GARZA GARCÍA	-0.000860477	-0.008851
CIÉNEGA DE FLORES	SANTA CATARINA	-0.0290673	-0.544651
CIÉNEGA DE FLORES	SANTIAGO	0.171363	3.01394
DOCTOR GONZÁLEZ	GARCÍA	-0.0310638	-0.549283
DOCTOR GONZÁLEZ	GENERAL ESCOBEDO	-0.0530838	-0.963973
DOCTOR GONZÁLEZ	GENERAL ZUAZUA	-0.0122952	-0.22948
DOCTOR GONZÁLEZ	GUADALUPE	-0.0302545	-0.533005
DOCTOR GONZÁLEZ	HIDALGO	-0.00773931	-0.127452
DOCTOR GONZÁLEZ	JUÁREZ	-0.00260638	-0.0886033
DOCTOR GONZÁLEZ	MARÍN	-0.0122952	-0.248011
DOCTOR GONZÁLEZ	MONTERREY	-0.0688841	-1.22228
DOCTOR GONZÁLEZ	PESQUERÍA	0.112709	1.94729
DOCTOR GONZÁLEZ	SALINAS VICTORIA	-0.0210479	-0.347786
DOCTOR GONZÁLEZ	SAN NICOLÁS DE LOS GARZA	-0.0530264	-0.915288
DOCTOR GONZÁLEZ	SAN PEDRO GARZA GARCÍA	-0.0318853	-0.561467
DOCTOR GONZÁLEZ	SANTA CATARINA	-0.0522085	-0.970641
DOCTOR GONZÁLEZ	SANTIAGO	-0.0343514	-0.615661
GARCÍA	GENERAL ESCOBEDO	0.114141	2.09294
GARCÍA	GENERAL ZUAZUA	-0.0402308	-0.705699
GARCÍA	GUADALUPE	0.0162232	0.229197
GARCÍA	HIDALGO	-0.0253235	-0.479561
GARCÍA	JUÁREZ	-0.0667208	-1.24277
GARCÍA	MARÍN	0.0375487	0.63395
GARCÍA	MONTERREY	0.0715493	1.24394
GARCÍA	PESQUERÍA	-0.0802332	-1.36455
GARCÍA	SALINAS VICTORIA	0.0143479	0.232802
GARCÍA	SAN NICOLÁS DE LOS GARZA	0.0857013	1.56567
GARCÍA	SAN PEDRO GARZA GARCÍA	0.0637576	1.09955
GARCÍA	SANTA CATARINA	0.0197111	0.317115
GARCÍA	SANTIAGO	-0.0651592	-1.19798
GENERAL ESCOBEDO	GENERAL ZUAZUA	-0.0687488	-1.23472
GENERAL ESCOBEDO	GUADALUPE	0.114449	2.08522
GENERAL ESCOBEDO	HIDALGO	0.0224614	0.404109
GENERAL ESCOBEDO	JUÁREZ	0.118254	2.09122
GENERAL ESCOBEDO	MARÍN	-0.0269757	-0.476736
GENERAL ESCOBEDO	MONTERREY	0.229124	4.0746
GENERAL ESCOBEDO	PESQUERÍA	0.0382801	0.7159
GENERAL ESCOBEDO	SALINAS VICTORIA	-0.00595452	-0.101335
GENERAL ESCOBEDO	SAN NICOLÁS DE LOS GARZA	0.104762	1.91029
GENERAL ESCOBEDO	SAN PEDRO GARZA GARCÍA	0.0925393	1.66537
GENERAL ESCOBEDO	SANTA CATARINA	0.0150774	0.260813
GENERAL ESCOBEDO	SANTIAGO	0.0235819	0.457911
GENERAL ZUAZUA	GUADALUPE	0.0945885	1.5786
GENERAL ZUAZUA	HIDALGO	-0.0100232	-0.156734
GENERAL ZUAZUA	JUÁREZ	0.00929261	0.162314
GENERAL ZUAZUA	MARÍN	-0.0159236	-0.290713
GENERAL ZUAZUA	MONTERREY	0.00336233	0.100912
GENERAL ZUAZUA	PESQUERÍA	-0.0317568	-0.607556
GENERAL ZUAZUA	SALINAS VICTORIA	-0.0272591	-0.493833
GENERAL ZUAZUA	SAN NICOLÁS DE LOS GARZA	-0.0288433	-0.464941
GENERAL ZUAZUA	SAN PEDRO GARZA GARCÍA	-0.0412947	-0.767691
GENERAL ZUAZUA	SANTA CATARINA	-0.0676152	-1.23595
GENERAL ZUAZUA	SANTIAGO	-0.0444884	-0.779997
GUADALUPE	HIDALGO	0.0279632	0.505366
GUADALUPE	JUÁREZ	0.0547678	1.02339
GUADALUPE	MARÍN	-0.00573978	-0.0456473
GUADALUPE	MONTERREY	0.355678	6.35556
GUADALUPE	PESQUERÍA	0.0227784	0.388439
GUADALUPE	SALINAS VICTORIA	0.129721	2.27494
GUADALUPE	SAN NICOLÁS DE LOS GARZA	0.201425	3.65469
GUADALUPE	SAN PEDRO GARZA GARCÍA	0.0790695	1.39914
GUADALUPE	SANTA CATARINA	0.00430178	0.0582116
GUADALUPE	SANTIAGO	0.0631803	1.14452
HIDALGO	JUÁREZ	0.137421	2.40407
HIDALGO	MARÍN	-0.0100232	-0.160048
HIDALGO	MONTERREY	0.0895234	1.67214
HIDALGO	PESQUERÍA	0.147817	2.68333
HIDALGO	SALINAS VICTORIA	0.15389	2.652
HIDALGO	SAN NICOLÁS DE LOS GARZA	0.0194524	0.376351
HIDALGO	SAN PEDRO GARZA GARCÍA	-0.0259932	-0.432584
HIDALGO	SANTA CATARINA	0.0227127	0.39817
HIDALGO	SANTIAGO	0.0690956	1.16622
JUÁREZ	MARÍN	-0.0287118	-0.530581
JUÁREZ	MONTERREY	0.278834	4.8732
JUÁREZ	PESQUERÍA	-0.033326	-0.588816
JUÁREZ	SALINAS VICTORIA	0.0281063	0.489801
JUÁREZ	SAN NICOLÁS DE LOS GARZA	0.092228	1.62682
JUÁREZ	SAN PEDRO GARZA GARCÍA	-0.0224422	-0.394772
JUÁREZ	SANTA CATARINA	0.0580788	1.03675
JUÁREZ	SANTIAGO	0.182923	3.17473
MARÍN	MONTERREY	-0.0157909	-0.295659
MARÍN	PESQUERÍA	-0.0317568	-0.599726
MARÍN	SALINAS VICTORIA	-0.0272591	-0.508722
MARÍN	SAN NICOLÁS DE LOS GARZA	0.0109879	0.16465
MARÍN	SAN PEDRO GARZA GARCÍA	-0.0412947	-0.704098
MARÍN	SANTA CATARINA	-0.0261359	-0.419357
MARÍN	SANTIAGO	0.0789186	1.51744
MONTERREY	PESQUERÍA	0.17558	3.09513
MONTERREY	SALINAS VICTORIA	0.00268201	-0.0202511
MONTERREY	SAN NICOLÁS DE LOS GARZA	0.358056	6.43885
MONTERREY	SAN PEDRO GARZA GARCÍA	0.141174	2.61306
MONTERREY	SANTA CATARINA	0.0428207	0.770343
MONTERREY	SANTIAGO	0.283933	5.00354
PESQUERÍA	SALINAS VICTORIA	0.0597284	0.889745
PESQUERÍA	SAN NICOLÁS DE LOS GARZA	0.155701	2.78162
PESQUERÍA	SAN PEDRO GARZA GARCÍA	0.148095	2.60881
PESQUERÍA	SANTA CATARINA	0.0175383	0.243841
PESQUERÍA	SANTIAGO	0.202726	3.73735
SALINAS VICTORIA	SAN NICOLÁS DE LOS GARZA	0.052903	0.901373
SALINAS VICTORIA	SAN PEDRO GARZA GARCÍA	0.0859096	1.44941
SALINAS VICTORIA	SANTA CATARINA	0.0395799	0.706689
SALINAS VICTORIA	SANTIAGO	-0.0101407	-0.205443
SAN NICOLÁS DE LOS GARZA	SAN PEDRO GARZA GARCÍA	0.0944888	1.71493
SAN NICOLÁS DE LOS GARZA	SANTA CATARINA	-0.0557981	-1.00201
SAN NICOLÁS DE LOS GARZA	SANTIAGO	0.0984366	1.72687
SAN PEDRO GARZA GARCÍA	SANTA CATARINA	0.00393406	0.0397893
SAN PEDRO GARZA GARCÍA	SANTIAGO	0.0401991	0.726784
SANTA CATARINA	SANTIAGO	0.012636	0.211878
