# Supplementary material for: Eight years of homicide evolution in Monterrey, Mexico: a network approach
Source: Sci Rep. 2020 Dec 9;10:21564. doi: 10.1038/s41598-020-78352-9 (PMC7726575; doi:10.1038/s41598-020-78352-9)
Supplement: Supplementary file 2 — Supplementary Infromation 2. [file 41598_2020_78352_MOESM2_ESM.xlsx]

## Sheet: network_weekly_coocurrences
object_id1	object_id2	count	mun_name_x	neighborhood_name_x	mun_name_y	neighborhood_name_y	year
33901	34955	7	CADEREYTA JIMÉNEZ	CADEREYTA JIMENEZ CENTRO	MONTERREY	CENTRO DE MONTERREY	2011
34955	35264	5	MONTERREY	CENTRO DE MONTERREY	MONTERREY	MODERNA	2011
33901	35384	5	CADEREYTA JIMÉNEZ	CADEREYTA JIMENEZ CENTRO	MONTERREY	ARTURO B DE LA GARZA	2011
33901	34298	5	CADEREYTA JIMÉNEZ	CADEREYTA JIMENEZ CENTRO	GUADALUPE	RIBERAS DE LA SILLA (FOMERREY 31)	2011
35102	35588	4	MONTERREY	FRANCISCO VILLA	PESQUERÍA	PESQUERIA	2011
34955	35102	4	MONTERREY	CENTRO DE MONTERREY	MONTERREY	FRANCISCO VILLA	2011
33901	35264	4	CADEREYTA JIMÉNEZ	CADEREYTA JIMENEZ CENTRO	MONTERREY	MODERNA	2011
34955	36488	4	MONTERREY	CENTRO DE MONTERREY	SANTIAGO	CONCEPCION SALAZAR	2011
35102	35264	4	MONTERREY	FRANCISCO VILLA	MONTERREY	MODERNA	2011
34955	35384	4	MONTERREY	CENTRO DE MONTERREY	MONTERREY	ARTURO B DE LA GARZA	2011
34955	35376	3	MONTERREY	CENTRO DE MONTERREY	MONTERREY	INDEPENDENCIA	2011
34955	35588	3	MONTERREY	CENTRO DE MONTERREY	PESQUERÍA	PESQUERIA	2011
33901	35532	3	CADEREYTA JIMÉNEZ	CADEREYTA JIMENEZ CENTRO	MONTERREY	LOS CRISTALES	2011
35376	35545	3	MONTERREY	INDEPENDENCIA	MONTERREY	JARDINES DE LA ESTANZUELA	2011
35264	35588	3	MONTERREY	MODERNA	PESQUERÍA	PESQUERIA	2011
35384	35588	3	MONTERREY	ARTURO B DE LA GARZA	PESQUERÍA	PESQUERIA	2011
34029	34955	3	GARCÍA	LA CRUZ	MONTERREY	CENTRO DE MONTERREY	2011
33901	35376	3	CADEREYTA JIMÉNEZ	CADEREYTA JIMENEZ CENTRO	MONTERREY	INDEPENDENCIA	2011
33901	35102	2	CADEREYTA JIMÉNEZ	CADEREYTA JIMENEZ CENTRO	MONTERREY	FRANCISCO VILLA	2011
34298	36001	2	GUADALUPE	RIBERAS DE LA SILLA (FOMERREY 31)	SAN PEDRO GARZA GARCÍA	DEL VALLE	2011
35102	35384	2	MONTERREY	FRANCISCO VILLA	MONTERREY	ARTURO B DE LA GARZA	2011
33901	35545	2	CADEREYTA JIMÉNEZ	CADEREYTA JIMENEZ CENTRO	MONTERREY	JARDINES DE LA ESTANZUELA	2011
34298	34955	2	GUADALUPE	RIBERAS DE LA SILLA (FOMERREY 31)	MONTERREY	CENTRO DE MONTERREY	2011
34041	36488	2	GENERAL ESCOBEDO	LA ALIANZA	SANTIAGO	CONCEPCION SALAZAR	2011
33901	33965	2	CADEREYTA JIMÉNEZ	CADEREYTA JIMENEZ CENTRO	CIÉNEGA DE FLORES	CIENEGA DE FLORES CENTRO	2011
34634	34955	2	GUADALUPE	CIUDAD CROC	MONTERREY	CENTRO DE MONTERREY	2011
33600	34955	2	APODACA	APODACA CENTRO	MONTERREY	CENTRO DE MONTERREY	2011
34298	35102	2	GUADALUPE	RIBERAS DE LA SILLA (FOMERREY 31)	MONTERREY	FRANCISCO VILLA	2011
33901	35178	2	CADEREYTA JIMÉNEZ	CADEREYTA JIMENEZ CENTRO	MONTERREY	MITRAS NORTE	2011
35264	35524	2	MONTERREY	MODERNA	MONTERREY	FRACCIONAMIENTO LA RIOJA	2011
33953	34955	2	CARMEN	EL CARMEN CENTRO	MONTERREY	CENTRO DE MONTERREY	2011
35096	35937	2	MONTERREY	TIRO AL BLANCO	SAN NICOLÁS DE LOS GARZA	CONSTITUYENTES DE QUERETARO SECT 2	2011
34395	34713	2	GUADALUPE	EL SABINO	JUÁREZ	BENITO JUAREZ CENTRO	2011
34461	35178	2	GUADALUPE	COUNTRY LA SILLA	MONTERREY	MITRAS NORTE	2011
35376	35384	2	MONTERREY	INDEPENDENCIA	MONTERREY	ARTURO B DE LA GARZA	2011
35102	35557	2	MONTERREY	FRANCISCO VILLA	MONTERREY	LOMAS DE VALLE ALTO	2011
35102	35524	2	MONTERREY	FRANCISCO VILLA	MONTERREY	FRACCIONAMIENTO LA RIOJA	2011
34395	34955	2	GUADALUPE	EL SABINO	MONTERREY	CENTRO DE MONTERREY	2011
35068	35264	2	MONTERREY	CROC	MONTERREY	MODERNA	2011
34461	34955	2	GUADALUPE	COUNTRY LA SILLA	MONTERREY	CENTRO DE MONTERREY	2011
34955	35454	2	MONTERREY	CENTRO DE MONTERREY	MONTERREY	JARDIN ESPAÑOL	2011
34768	35384	2	JUÁREZ	AMERICA UNIDA	MONTERREY	ARTURO B DE LA GARZA	2011
34713	35178	2	JUÁREZ	BENITO JUAREZ CENTRO	MONTERREY	MITRAS NORTE	2011
34029	35261	2	GARCÍA	LA CRUZ	MONTERREY	CEMENTOS	2011
33965	34955	2	CIÉNEGA DE FLORES	CIENEGA DE FLORES CENTRO	MONTERREY	CENTRO DE MONTERREY	2011
33721	34955	2	APODACA	KALOS	MONTERREY	CENTRO DE MONTERREY	2011
34029	35264	2	GARCÍA	LA CRUZ	MONTERREY	MODERNA	2011
34955	35694	2	MONTERREY	CENTRO DE MONTERREY	SAN NICOLÁS DE LOS GARZA	BALCONES DE ANAHUAC	2011
34955	35478	2	MONTERREY	CENTRO DE MONTERREY	MONTERREY	CONTRY	2011
34298	35532	2	GUADALUPE	RIBERAS DE LA SILLA (FOMERREY 31)	MONTERREY	LOS CRISTALES	2011
33901	34961	2	CADEREYTA JIMÉNEZ	CADEREYTA JIMENEZ CENTRO	MONTERREY	LOMAS	2011
34955	35162	2	MONTERREY	CENTRO DE MONTERREY	MONTERREY	SIMON BOLIVAR	2011
34955	35915	2	MONTERREY	CENTRO DE MONTERREY	SAN NICOLÁS DE LOS GARZA	VALLE DE NOGALAR	2011
33901	34634	2	CADEREYTA JIMÉNEZ	CADEREYTA JIMENEZ CENTRO	GUADALUPE	CIUDAD CROC	2011
34955	35557	2	MONTERREY	CENTRO DE MONTERREY	MONTERREY	LOMAS DE VALLE ALTO	2011
35524	35588	2	MONTERREY	FRACCIONAMIENTO LA RIOJA	PESQUERÍA	PESQUERIA	2011
34955	35545	2	MONTERREY	CENTRO DE MONTERREY	MONTERREY	JARDINES DE LA ESTANZUELA	2011
34955	34968	2	MONTERREY	CENTRO DE MONTERREY	MONTERREY	OBISPADO	2011
34507	36484	2	GUADALUPE	GUADALUPE VICTORIA	SANTIAGO	FRACC LA BOCA	2011
34298	35937	2	GUADALUPE	RIBERAS DE LA SILLA (FOMERREY 31)	SAN NICOLÁS DE LOS GARZA	CONSTITUYENTES DE QUERETARO SECT 2	2011
33941	34955	2	CADEREYTA JIMÉNEZ	ADOLFO LOPEZ MATEOS 1ER SECT	MONTERREY	CENTRO DE MONTERREY	2011
35376	36484	2	MONTERREY	INDEPENDENCIA	SANTIAGO	FRACC LA BOCA	2011
35384	35545	2	MONTERREY	ARTURO B DE LA GARZA	MONTERREY	JARDINES DE LA ESTANZUELA	2011
33901	34230	2	CADEREYTA JIMÉNEZ	CADEREYTA JIMENEZ CENTRO	GENERAL ZUAZUA	GENERAL ZUAZUA CENTRO	2011
33901	35937	2	CADEREYTA JIMÉNEZ	CADEREYTA JIMENEZ CENTRO	SAN NICOLÁS DE LOS GARZA	CONSTITUYENTES DE QUERETARO SECT 2	2011
33901	35915	2	CADEREYTA JIMÉNEZ	CADEREYTA JIMENEZ CENTRO	SAN NICOLÁS DE LOS GARZA	VALLE DE NOGALAR	2011
35376	36001	2	MONTERREY	INDEPENDENCIA	SAN PEDRO GARZA GARCÍA	DEL VALLE	2011
34298	35376	2	GUADALUPE	RIBERAS DE LA SILLA (FOMERREY 31)	MONTERREY	INDEPENDENCIA	2011
35264	35384	2	MONTERREY	MODERNA	MONTERREY	ARTURO B DE LA GARZA	2011
33721	33901	2	APODACA	KALOS	CADEREYTA JIMÉNEZ	CADEREYTA JIMENEZ CENTRO	2011
34634	35264	2	GUADALUPE	CIUDAD CROC	MONTERREY	MODERNA	2011
34955	35261	2	MONTERREY	CENTRO DE MONTERREY	MONTERREY	CEMENTOS	2011
34955	35178	2	MONTERREY	CENTRO DE MONTERREY	MONTERREY	MITRAS NORTE	2011
33901	34029	2	CADEREYTA JIMÉNEZ	CADEREYTA JIMENEZ CENTRO	GARCÍA	LA CRUZ	2011
34029	35376	2	GARCÍA	LA CRUZ	MONTERREY	INDEPENDENCIA	2011
35376	35629	2	MONTERREY	INDEPENDENCIA	SALINAS VICTORIA	SALINAS VICTORIA (CENTRO)	2011
33651	35068	1	APODACA	FRACC VALLE DE SAN ANDRES 4TO SECT	MONTERREY	CROC	2011
33600	34958	1	APODACA	APODACA CENTRO	MONTERREY	CONDOMINIOS CONSTITUCION	2011
33600	34961	1	APODACA	APODACA CENTRO	MONTERREY	LOMAS	2011
33609	33710	1	APODACA	CASAS REALES DE APODACA	APODACA	NUEVO MEZQUITAL	2011
33609	33729	1	APODACA	CASAS REALES DE APODACA	APODACA	PARQUE INDUSTRIAL INTERPARK	2011
33609	34565	1	APODACA	CASAS REALES DE APODACA	GUADALUPE	FRACC EVOLUCION	2011
33651	34955	1	APODACA	FRACC VALLE DE SAN ANDRES 4TO SECT	MONTERREY	CENTRO DE MONTERREY	2011
33651	34308	1	APODACA	FRACC VALLE DE SAN ANDRES 4TO SECT	GUADALUPE	PROL EDUARDO CABALLERO ESCAMILLA	2011
33651	34353	1	APODACA	FRACC VALLE DE SAN ANDRES 4TO SECT	GUADALUPE	RIBERAS DE LA PURISIMA	2011
33651	34600	1	APODACA	FRACC VALLE DE SAN ANDRES 4TO SECT	GUADALUPE	SIERRA MORENA	2011
33651	34607	1	APODACA	FRACC VALLE DE SAN ANDRES 4TO SECT	GUADALUPE	TRES CAMINOS PTE	2011
33651	34750	1	APODACA	FRACC VALLE DE SAN ANDRES 4TO SECT	JUÁREZ	EL MIRADOR	2011
33651	35264	1	APODACA	FRACC VALLE DE SAN ANDRES 4TO SECT	MONTERREY	MODERNA	2011
33600	34395	1	APODACA	APODACA CENTRO	GUADALUPE	EL SABINO	2011
33600	34713	1	APODACA	APODACA CENTRO	JUÁREZ	BENITO JUAREZ CENTRO	2011
33600	35279	1	APODACA	APODACA CENTRO	MONTERREY	ASARCO	2011
33600	34358	1	APODACA	APODACA CENTRO	GUADALUPE	GUERRA	2011
33600	34318	1	APODACA	APODACA CENTRO	GUADALUPE	LA FLORESTA	2011
33600	36469	1	APODACA	APODACA CENTRO	SANTIAGO	DEL MAESTRO	2011
33609	33654	1	APODACA	CASAS REALES DE APODACA	APODACA	HACIENDA SANTA ISABEL	2011
33609	33707	1	APODACA	CASAS REALES DE APODACA	APODACA	EL MEZQUITAL	2011
33651	35478	1	APODACA	FRACC VALLE DE SAN ANDRES 4TO SECT	MONTERREY	CONTRY	2011
33600	35178	1	APODACA	APODACA CENTRO	MONTERREY	MITRAS NORTE	2011
33600	35162	1	APODACA	APODACA CENTRO	MONTERREY	SIMON BOLIVAR	2011
33600	34294	1	APODACA	APODACA CENTRO	GUADALUPE	PARQUE INDUSTRIAL SAN MIGUEL	2011
33600	33861	1	APODACA	APODACA CENTRO	APODACA	MISION REAL	2011
33600	33901	1	APODACA	APODACA CENTRO	CADEREYTA JIMÉNEZ	CADEREYTA JIMENEZ CENTRO	2011
33600	33910	1	APODACA	APODACA CENTRO	CADEREYTA JIMÉNEZ	NUEVA CADEREYTA	2011
33600	33965	1	APODACA	APODACA CENTRO	CIÉNEGA DE FLORES	CIENEGA DE FLORES CENTRO	2011
33600	34018	1	APODACA	APODACA CENTRO	GARCÍA	NUEVO AMANECER	2011
33600	34066	1	APODACA	APODACA CENTRO	GENERAL ESCOBEDO	LOS ELIZONDO	2011
33600	34314	1	APODACA	APODACA CENTRO	GUADALUPE	EDUARDO CABALLERO ESCAMILLA	2011
33600	35121	1	APODACA	APODACA CENTRO	MONTERREY	TIERRA Y LIBERTAD SECTOR SUR	2011
33635	34391	1	APODACA	FRACC METROPLEX 2DO SECT	GUADALUPE	RES AZTECA	2011
33613	34395	1	APODACA	TERESITA	GUADALUPE	EL SABINO	2011
33651	35532	1	APODACA	FRACC VALLE DE SAN ANDRES 4TO SECT	MONTERREY	LOS CRISTALES	2011
33729	36014	1	APODACA	PARQUE INDUSTRIAL INTERPARK	SAN PEDRO GARZA GARCÍA	SAN FRANCISCO	2011
33613	35545	1	APODACA	TERESITA	MONTERREY	JARDINES DE LA ESTANZUELA	2011
33613	35572	1	APODACA	TERESITA	MONTERREY	LAS JARAS	2011
33707	35969	1	APODACA	EL MEZQUITAL	SAN NICOLÁS DE LOS GARZA	LOS MEZQUITES	2011
33707	36014	1	APODACA	EL MEZQUITAL	SAN PEDRO GARZA GARCÍA	SAN FRANCISCO	2011
33707	36426	1	APODACA	EL MEZQUITAL	SANTA CATARINA	SAN FRANCISCO	2011
33707	36484	1	APODACA	EL MEZQUITAL	SANTIAGO	FRACC LA BOCA	2011
33729	36426	1	APODACA	PARQUE INDUSTRIAL INTERPARK	SANTA CATARINA	SAN FRANCISCO	2011
33613	35237	1	APODACA	TERESITA	MONTERREY	GARZA NIETO	2011
33736	34034	1	APODACA	RES HUINALA	GARCÍA	LAS PALMAS	2011
33736	34079	1	APODACA	RES HUINALA	GENERAL ESCOBEDO	NUEVA CASTILLA	2011
33736	34313	1	APODACA	RES HUINALA	GUADALUPE	ARBOLEDAS DEL ORIENTE	2011
33736	34615	1	APODACA	RES HUINALA	GUADALUPE	31 DE DICIEMBRE	2011
33736	35283	1	APODACA	RES HUINALA	MONTERREY	VENUSTIANO CARRANZA	2011
33600	36377	1	APODACA	APODACA CENTRO	SANTA CATARINA	HACIENDA SAN JOSE	2011
33613	35376	1	APODACA	TERESITA	MONTERREY	INDEPENDENCIA	2011
33613	35002	1	APODACA	TERESITA	MONTERREY	SAN BERNABE X FOMERREY 113	2011
33654	33707	1	APODACA	HACIENDA SANTA ISABEL	APODACA	EL MEZQUITAL	2011
33613	34718	1	APODACA	TERESITA	JUÁREZ	REAL DE SAN JOSE	2011
33654	33710	1	APODACA	HACIENDA SANTA ISABEL	APODACA	NUEVO MEZQUITAL	2011
33654	33729	1	APODACA	HACIENDA SANTA ISABEL	APODACA	PARQUE INDUSTRIAL INTERPARK	2011
33654	34565	1	APODACA	HACIENDA SANTA ISABEL	GUADALUPE	FRACC EVOLUCION	2011
33651	33901	1	APODACA	FRACC VALLE DE SAN ANDRES 4TO SECT	CADEREYTA JIMÉNEZ	CADEREYTA JIMENEZ CENTRO	2011
33613	36484	1	APODACA	TERESITA	SANTIAGO	FRACC LA BOCA	2011
33609	36014	1	APODACA	CASAS REALES DE APODACA	SAN PEDRO GARZA GARCÍA	SAN FRANCISCO	2011
33609	36426	1	APODACA	CASAS REALES DE APODACA	SANTA CATARINA	SAN FRANCISCO	2011
33613	34955	1	APODACA	TERESITA	MONTERREY	CENTRO DE MONTERREY	2011
33613	33945	1	APODACA	TERESITA	CADEREYTA JIMÉNEZ	LOMAS DE LOS PILARES	2011
33613	33965	1	APODACA	TERESITA	CIÉNEGA DE FLORES	CIENEGA DE FLORES CENTRO	2011
33613	34045	1	APODACA	TERESITA	GENERAL ESCOBEDO	PORTAL DE HIERRO	2011
33613	34507	1	APODACA	TERESITA	GUADALUPE	GUADALUPE VICTORIA	2011
33613	34748	1	APODACA	TERESITA	JUÁREZ	LA PAZ	2011
33613	35629	1	APODACA	TERESITA	SALINAS VICTORIA	SALINAS VICTORIA (CENTRO)	2011
33600	36463	1	APODACA	APODACA CENTRO	SANTIAGO	CONGREGACION SAN JOSE NORTE	2011
33707	35436	1	APODACA	EL MEZQUITAL	MONTERREY	TORRE BRISAS	2011
33600	36241	1	APODACA	APODACA CENTRO	SANTA CATARINA	LA FAMA	2011
33707	35096	1	APODACA	EL MEZQUITAL	MONTERREY	TIRO AL BLANCO	2011
33664	34454	1	APODACA	REAL DE SAN ANDRES	GUADALUPE	TOLTECA	2011
33706	34630	1	APODACA	VIEJO MEZQUITAL	GUADALUPE	JARDINES DE ANDALUCIA	2011
33706	35092	1	APODACA	VIEJO MEZQUITAL	MONTERREY	BENITO JUAREZ I	2011
33706	35102	1	APODACA	VIEJO MEZQUITAL	MONTERREY	FRANCISCO VILLA	2011
33707	35376	1	APODACA	EL MEZQUITAL	MONTERREY	INDEPENDENCIA	2011
33707	35009	1	APODACA	EL MEZQUITAL	MONTERREY	SAN BERNABE FOMERREY 25	2011
33707	35232	1	APODACA	EL MEZQUITAL	MONTERREY	ESTRELLA	2011
33664	34286	1	APODACA	REAL DE SAN ANDRES	GUADALUPE	REAL DE SAN MIGUEL 3ER SECT	2011
33707	35243	1	APODACA	EL MEZQUITAL	MONTERREY	15 DE MAYO	2011
33707	35282	1	APODACA	EL MEZQUITAL	MONTERREY	NUEVA MADERO	2011
33707	35289	1	APODACA	EL MEZQUITAL	MONTERREY	PABLO A DE LA GARZA	2011
33707	35384	1	APODACA	EL MEZQUITAL	MONTERREY	ARTURO B DE LA GARZA	2011
33707	34622	1	APODACA	EL MEZQUITAL	GUADALUPE	MOLINO DEL REY	2011
33707	35409	1	APODACA	EL MEZQUITAL	MONTERREY	LOS ROSALES	2011
33664	34298	1	APODACA	REAL DE SAN ANDRES	GUADALUPE	RIBERAS DE LA SILLA (FOMERREY 31)	2011
33664	34029	1	APODACA	REAL DE SAN ANDRES	GARCÍA	LA CRUZ	2011
33600	36179	1	APODACA	APODACA CENTRO	SAN PEDRO GARZA GARCÍA	LOMAS DEL CAMPESTRE	2011
33657	34298	1	APODACA	LAS NUEVAS PUENTES	GUADALUPE	RIBERAS DE LA SILLA (FOMERREY 31)	2011
33706	33826	1	APODACA	VIEJO MEZQUITAL	APODACA	FRACC BALCONES DE HUINALA 1ER SECT	2011
33664	35376	1	APODACA	REAL DE SAN ANDRES	MONTERREY	INDEPENDENCIA	2011
33664	35360	1	APODACA	REAL DE SAN ANDRES	MONTERREY	ROMA SUR	2011
33664	35266	1	APODACA	REAL DE SAN ANDRES	MONTERREY	JARDINES DE LA MODERNA	2011
33657	35282	1	APODACA	LAS NUEVAS PUENTES	MONTERREY	NUEVA MADERO	2011
33657	33925	1	APODACA	LAS NUEVAS PUENTES	CADEREYTA JIMÉNEZ	CARLOS SALINAS DE GORTARI	2011
33657	34802	1	APODACA	LAS NUEVAS PUENTES	JUÁREZ	MONTE KRISTAL	2011
33664	33901	1	APODACA	REAL DE SAN ANDRES	CADEREYTA JIMÉNEZ	CADEREYTA JIMENEZ CENTRO	2011
33657	35009	1	APODACA	LAS NUEVAS PUENTES	MONTERREY	SAN BERNABE FOMERREY 25	2011
33657	35096	1	APODACA	LAS NUEVAS PUENTES	MONTERREY	TIRO AL BLANCO	2011
33657	35243	1	APODACA	LAS NUEVAS PUENTES	MONTERREY	15 DE MAYO	2011
33657	35937	1	APODACA	LAS NUEVAS PUENTES	SAN NICOLÁS DE LOS GARZA	CONSTITUYENTES DE QUERETARO SECT 2	2011
33664	34590	1	APODACA	REAL DE SAN ANDRES	GUADALUPE	RINCON DE LA SIERRA	2011
33657	35969	1	APODACA	LAS NUEVAS PUENTES	SAN NICOLÁS DE LOS GARZA	LOS MEZQUITES	2011
33736	35506	1	APODACA	RES HUINALA	MONTERREY	MEDEROS	2011
33707	35482	1	APODACA	EL MEZQUITAL	MONTERREY	SAN ANGEL	2011
33707	35545	1	APODACA	EL MEZQUITAL	MONTERREY	JARDINES DE LA ESTANZUELA	2011
33600	35371	1	APODACA	APODACA CENTRO	MONTERREY	DEL CARMEN	2011
33707	34298	1	APODACA	EL MEZQUITAL	GUADALUPE	RIBERAS DE LA SILLA (FOMERREY 31)	2011
33707	34461	1	APODACA	EL MEZQUITAL	GUADALUPE	COUNTRY LA SILLA	2011
33657	33886	1	APODACA	LAS NUEVAS PUENTES	APODACA	FRACC GOLONDRINAS	2011
33654	36426	1	APODACA	HACIENDA SANTA ISABEL	SANTA CATARINA	SAN FRANCISCO	2011
33796	34373	1	APODACA	FRACC PORTAL DE ANAHUAC	GUADALUPE	VALLES DE CHAPULTEPEC	2011
33654	36014	1	APODACA	HACIENDA SANTA ISABEL	SAN PEDRO GARZA GARCÍA	SAN FRANCISCO	2011
33600	35412	1	APODACA	APODACA CENTRO	MONTERREY	BUROCRATAS MUNICIPALES	2011
33707	35829	1	APODACA	EL MEZQUITAL	SAN NICOLÁS DE LOS GARZA	ARBOLEDAS DE SAN JORGE	2011
33600	35442	1	APODACA	APODACA CENTRO	MONTERREY	BUENOS AIRES	2011
33600	35449	1	APODACA	APODACA CENTRO	MONTERREY	ESPAÑA	2011
33600	35588	1	APODACA	APODACA CENTRO	PESQUERÍA	PESQUERIA	2011
33600	35788	1	APODACA	APODACA CENTRO	SAN NICOLÁS DE LOS GARZA	CIUDAD UNIVERSITARIA	2011
33600	35792	1	APODACA	APODACA CENTRO	SAN NICOLÁS DE LOS GARZA	RESIDENCIAL ANAHUAC	2011
33600	35915	1	APODACA	APODACA CENTRO	SAN NICOLÁS DE LOS GARZA	VALLE DE NOGALAR	2011
33707	34263	1	APODACA	EL MEZQUITAL	GUADALUPE	PLAZA SAN ANTONIO	2011
33707	34138	1	APODACA	EL MEZQUITAL	GENERAL ESCOBEDO	LAS MALVINAS	2011
33707	33925	1	APODACA	EL MEZQUITAL	CADEREYTA JIMÉNEZ	CARLOS SALINAS DE GORTARI	2011
33707	33901	1	APODACA	EL MEZQUITAL	CADEREYTA JIMÉNEZ	CADEREYTA JIMENEZ CENTRO	2011
33707	34507	1	APODACA	EL MEZQUITAL	GUADALUPE	GUADALUPE VICTORIA	2011
33707	33886	1	APODACA	EL MEZQUITAL	APODACA	FRACC GOLONDRINAS	2011
33707	33710	1	APODACA	EL MEZQUITAL	APODACA	NUEVO MEZQUITAL	2011
33706	36250	1	APODACA	VIEJO MEZQUITAL	SANTA CATARINA	LA FAMA 3 (FOMERREY 123)	2011
33706	35588	1	APODACA	VIEJO MEZQUITAL	PESQUERÍA	PESQUERIA	2011
33706	35524	1	APODACA	VIEJO MEZQUITAL	MONTERREY	FRACCIONAMIENTO LA RIOJA	2011
33706	35339	1	APODACA	VIEJO MEZQUITAL	MONTERREY	RINCON DE SAN JERONIMO	2011
33706	35271	1	APODACA	VIEJO MEZQUITAL	MONTERREY	LOS FRESNOS	2011
33707	33729	1	APODACA	EL MEZQUITAL	APODACA	PARQUE INDUSTRIAL INTERPARK	2011
33706	35264	1	APODACA	VIEJO MEZQUITAL	MONTERREY	MODERNA	2011
33707	34565	1	APODACA	EL MEZQUITAL	GUADALUPE	FRACC EVOLUCION	2011
33707	34802	1	APODACA	EL MEZQUITAL	JUÁREZ	MONTE KRISTAL	2011
33707	35937	1	APODACA	EL MEZQUITAL	SAN NICOLÁS DE LOS GARZA	CONSTITUYENTES DE QUERETARO SECT 2	2011
33736	35376	1	APODACA	RES HUINALA	MONTERREY	INDEPENDENCIA	2011
33778	36065	1	APODACA	LOS FRESNOS 2DO SECT	SAN PEDRO GARZA GARCÍA	LOS PINOS	2011
33736	35524	1	APODACA	RES HUINALA	MONTERREY	FRACCIONAMIENTO LA RIOJA	2011
33714	33901	1	APODACA	HACIENDA DEL MEZQUITAL	CADEREYTA JIMÉNEZ	CADEREYTA JIMENEZ CENTRO	2011
33709	35264	1	APODACA	FRANCISCO ELIZONDO	MONTERREY	MODERNA	2011
33709	35325	1	APODACA	FRANCISCO ELIZONDO	MONTERREY	VALLE DE SAN JERONIMO	2011
33709	35376	1	APODACA	FRANCISCO ELIZONDO	MONTERREY	INDEPENDENCIA	2011
33709	35384	1	APODACA	FRANCISCO ELIZONDO	MONTERREY	ARTURO B DE LA GARZA	2011
33709	35496	1	APODACA	FRANCISCO ELIZONDO	MONTERREY	EMPLEADOS SFEO	2011
33711	36179	1	APODACA	VALLE DEL MEZQUITAL	SAN PEDRO GARZA GARCÍA	LOMAS DEL CAMPESTRE	2011
33721	35588	1	APODACA	KALOS	PESQUERÍA	PESQUERIA	2011
33709	35588	1	APODACA	FRANCISCO ELIZONDO	PESQUERÍA	PESQUERIA	2011
33721	35125	1	APODACA	KALOS	MONTERREY	TIERRA Y LIBERTAD SECT NORTE	2011
33721	34960	1	APODACA	KALOS	MONTERREY	GONZALITOS	2011
33721	34968	1	APODACA	KALOS	MONTERREY	OBISPADO	2011
33721	35025	1	APODACA	KALOS	MONTERREY	FIDEL VELAZQUEZ	2011
33721	35034	1	APODACA	KALOS	MONTERREY	GENARO VAZQUEZ ROJAS	2011
33721	35067	1	APODACA	KALOS	MONTERREY	CENTRAL	2011
33709	35102	1	APODACA	FRANCISCO ELIZONDO	MONTERREY	FRANCISCO VILLA	2011
33709	35067	1	APODACA	FRANCISCO ELIZONDO	MONTERREY	CENTRAL	2011
33721	35264	1	APODACA	KALOS	MONTERREY	MODERNA	2011
33710	33729	1	APODACA	NUEVO MEZQUITAL	APODACA	PARQUE INDUSTRIAL INTERPARK	2011
33711	35371	1	APODACA	VALLE DEL MEZQUITAL	MONTERREY	DEL CARMEN	2011
33711	35442	1	APODACA	VALLE DEL MEZQUITAL	MONTERREY	BUENOS AIRES	2011
33711	35449	1	APODACA	VALLE DEL MEZQUITAL	MONTERREY	ESPAÑA	2011
33711	35788	1	APODACA	VALLE DEL MEZQUITAL	SAN NICOLÁS DE LOS GARZA	CIUDAD UNIVERSITARIA	2011
33711	35792	1	APODACA	VALLE DEL MEZQUITAL	SAN NICOLÁS DE LOS GARZA	RESIDENCIAL ANAHUAC	2011
33710	36014	1	APODACA	NUEVO MEZQUITAL	SAN PEDRO GARZA GARCÍA	SAN FRANCISCO	2011
33711	36241	1	APODACA	VALLE DEL MEZQUITAL	SANTA CATARINA	LA FAMA	2011
33709	34955	1	APODACA	FRANCISCO ELIZONDO	MONTERREY	CENTRO DE MONTERREY	2011
33709	34968	1	APODACA	FRANCISCO ELIZONDO	MONTERREY	OBISPADO	2011
33709	33721	1	APODACA	FRANCISCO ELIZONDO	APODACA	KALOS	2011
33709	33901	1	APODACA	FRANCISCO ELIZONDO	CADEREYTA JIMÉNEZ	CADEREYTA JIMENEZ CENTRO	2011
33709	34271	1	APODACA	FRANCISCO ELIZONDO	GUADALUPE	HDA SAN MIGUEL SECT JARDINES	2011
33709	34298	1	APODACA	FRANCISCO ELIZONDO	GUADALUPE	RIBERAS DE LA SILLA (FOMERREY 31)	2011
33709	34786	1	APODACA	FRANCISCO ELIZONDO	JUÁREZ	LOMAS DE SANTA MONICA 1RA SECC	2011
33721	35102	1	APODACA	KALOS	MONTERREY	FRANCISCO VILLA	2011
33721	34786	1	APODACA	KALOS	JUÁREZ	LOMAS DE SANTA MONICA 1RA SECC	2011
33736	35869	1	APODACA	RES HUINALA	SAN NICOLÁS DE LOS GARZA	LOS REALES	2011
33953	35454	1	CARMEN	EL CARMEN CENTRO	MONTERREY	JARDIN ESPAÑOL	2011
33721	33953	1	APODACA	KALOS	CARMEN	EL CARMEN CENTRO	2011
33721	34093	1	APODACA	KALOS	GENERAL ESCOBEDO	PUERTA DEL NORTE	2011
33721	34271	1	APODACA	KALOS	GUADALUPE	HDA SAN MIGUEL SECT JARDINES	2011
33721	34284	1	APODACA	KALOS	GUADALUPE	REAL DE SAN MIGUEL 1ER SECT	2011
33721	34298	1	APODACA	KALOS	GUADALUPE	RIBERAS DE LA SILLA (FOMERREY 31)	2011
33953	35424	1	CARMEN	EL CARMEN CENTRO	MONTERREY	REVOLUCION PROLETARIA	2011
34404	35224	1	GUADALUPE	RIBERAS DEL RIO	MONTERREY	LOS ALTOS	2011
33721	34344	1	APODACA	KALOS	GUADALUPE	LIBERTAD	2011
34294	36241	1	GUADALUPE	PARQUE INDUSTRIAL SAN MIGUEL	SANTA CATARINA	LA FAMA	2011
34298	35172	1	GUADALUPE	RIBERAS DE LA SILLA (FOMERREY 31)	MONTERREY	INDUSTRIAL	2011
34298	35178	1	GUADALUPE	RIBERAS DE LA SILLA (FOMERREY 31)	MONTERREY	MITRAS NORTE	2011
34298	35228	1	GUADALUPE	RIBERAS DE LA SILLA (FOMERREY 31)	MONTERREY	BUROCRATAS FEDERALES	2011
34298	35243	1	GUADALUPE	RIBERAS DE LA SILLA (FOMERREY 31)	MONTERREY	15 DE MAYO	2011
34298	35250	1	GUADALUPE	RIBERAS DE LA SILLA (FOMERREY 31)	MONTERREY	SARABIA	2011
33721	33941	1	APODACA	KALOS	CADEREYTA JIMÉNEZ	ADOLFO LOPEZ MATEOS 1ER SECT	2011
33721	33902	1	APODACA	KALOS	CADEREYTA JIMÉNEZ	CANDELARIA RIOS	2011
33721	35325	1	APODACA	KALOS	MONTERREY	VALLE DE SAN JERONIMO	2011
33721	34603	1	APODACA	KALOS	GUADALUPE	TIERRA PROPIA SECT 1	2011
33721	35376	1	APODACA	KALOS	MONTERREY	INDEPENDENCIA	2011
33721	35384	1	APODACA	KALOS	MONTERREY	ARTURO B DE LA GARZA	2011
33721	35450	1	APODACA	KALOS	MONTERREY	NUEVA RES ESPAÑOLA	2011
33721	35465	1	APODACA	KALOS	MONTERREY	ALTAVISTA	2011
33721	35496	1	APODACA	KALOS	MONTERREY	EMPLEADOS SFEO	2011
33721	34887	1	APODACA	KALOS	MARÍN	TAMPIQUITO	2011
33714	34230	1	APODACA	HACIENDA DEL MEZQUITAL	GENERAL ZUAZUA	GENERAL ZUAZUA CENTRO	2011
33714	35557	1	APODACA	HACIENDA DEL MEZQUITAL	MONTERREY	LOMAS DE VALLE ALTO	2011
33721	33843	1	APODACA	KALOS	APODACA	PUEBLO NUEVO 4TO SECT	2011
33714	34287	1	APODACA	HACIENDA DEL MEZQUITAL	GUADALUPE	VALLE SOLEADO	2011
33714	34407	1	APODACA	HACIENDA DEL MEZQUITAL	GUADALUPE	RIO	2011
33714	34955	1	APODACA	HACIENDA DEL MEZQUITAL	MONTERREY	CENTRO DE MONTERREY	2011
33714	35267	1	APODACA	HACIENDA DEL MEZQUITAL	MONTERREY	SANTA FE	2011
33714	35420	1	APODACA	HACIENDA DEL MEZQUITAL	MONTERREY	SIERRA VENTANA	2011
33711	35178	1	APODACA	VALLE DEL MEZQUITAL	MONTERREY	MITRAS NORTE	2011
33710	34565	1	APODACA	NUEVO MEZQUITAL	GUADALUPE	FRACC EVOLUCION	2011
33711	35162	1	APODACA	VALLE DEL MEZQUITAL	MONTERREY	SIMON BOLIVAR	2011
33742	34961	1	APODACA	FRACC PRIVADAS PREMIER (VALLE REAL)	MONTERREY	LOMAS	2011
33725	35096	1	APODACA	NORIA SUR	MONTERREY	TIRO AL BLANCO	2011
33725	35285	1	APODACA	NORIA SUR	MONTERREY	TREVIÑO	2011
33725	35362	1	APODACA	NORIA SUR	MONTERREY	NUEVO CROC INFONAVIT	2011
33725	35384	1	APODACA	NORIA SUR	MONTERREY	ARTURO B DE LA GARZA	2011
33742	34955	1	APODACA	FRACC PRIVADAS PREMIER (VALLE REAL)	MONTERREY	CENTRO DE MONTERREY	2011
33742	34958	1	APODACA	FRACC PRIVADAS PREMIER (VALLE REAL)	MONTERREY	CONDOMINIOS CONSTITUCION	2011
33778	35102	1	APODACA	LOS FRESNOS 2DO SECT	MONTERREY	FRANCISCO VILLA	2011
33725	34768	1	APODACA	NORIA SUR	JUÁREZ	AMERICA UNIDA	2011
33778	33901	1	APODACA	LOS FRESNOS 2DO SECT	CADEREYTA JIMÉNEZ	CADEREYTA JIMENEZ CENTRO	2011
33778	33913	1	APODACA	LOS FRESNOS 2DO SECT	CADEREYTA JIMÉNEZ	ALFREDO V BONFIL	2011
33778	33965	1	APODACA	LOS FRESNOS 2DO SECT	CIÉNEGA DE FLORES	CIENEGA DE FLORES CENTRO	2011
33778	34272	1	APODACA	LOS FRESNOS 2DO SECT	GUADALUPE	INFONAVIT BENITO JUAREZ	2011
33778	34955	1	APODACA	LOS FRESNOS 2DO SECT	MONTERREY	CENTRO DE MONTERREY	2011
33778	35001	1	APODACA	LOS FRESNOS 2DO SECT	MONTERREY	SAN BERNABE II FOMERREY 120	2011
33725	34776	1	APODACA	NORIA SUR	JUÁREZ	RANCHO VIEJO	2011
33725	35545	1	APODACA	NORIA SUR	MONTERREY	JARDINES DE LA ESTANZUELA	2011
33711	34713	1	APODACA	VALLE DEL MEZQUITAL	JUÁREZ	BENITO JUAREZ CENTRO	2011
33725	35937	1	APODACA	NORIA SUR	SAN NICOLÁS DE LOS GARZA	CONSTITUYENTES DE QUERETARO SECT 2	2011
33736	36484	1	APODACA	RES HUINALA	SANTIAGO	FRACC LA BOCA	2011
33742	33901	1	APODACA	FRACC PRIVADAS PREMIER (VALLE REAL)	CADEREYTA JIMÉNEZ	CADEREYTA JIMENEZ CENTRO	2011
33742	34018	1	APODACA	FRACC PRIVADAS PREMIER (VALLE REAL)	GARCÍA	NUEVO AMANECER	2011
33742	34358	1	APODACA	FRACC PRIVADAS PREMIER (VALLE REAL)	GUADALUPE	GUERRA	2011
33729	34565	1	APODACA	PARQUE INDUSTRIAL INTERPARK	GUADALUPE	FRACC EVOLUCION	2011
33725	36399	1	APODACA	NORIA SUR	SANTA CATARINA	PRADERAS DE SANTA CATARINA	2011
33725	34066	1	APODACA	NORIA SUR	GENERAL ESCOBEDO	LOS ELIZONDO	2011
33725	34373	1	APODACA	NORIA SUR	GUADALUPE	VALLES DE CHAPULTEPEC	2011
33721	36459	1	APODACA	KALOS	SANTIAGO	RANCHO SAN VICENTE	2011
33721	36476	1	APODACA	KALOS	SANTIAGO	CONDADO DE ASTURIAS	2011
33725	33796	1	APODACA	NORIA SUR	APODACA	FRACC PORTAL DE ANAHUAC	2011
33725	33814	1	APODACA	NORIA SUR	APODACA	FRACC LA HACIENDA 2DO SECT	2011
33725	33901	1	APODACA	NORIA SUR	CADEREYTA JIMÉNEZ	CADEREYTA JIMENEZ CENTRO	2011
33725	33944	1	APODACA	NORIA SUR	CADEREYTA JIMÉNEZ	EJIDO CADEREYTA JIMENEZ	2011
33778	35781	1	APODACA	LOS FRESNOS 2DO SECT	SAN NICOLÁS DE LOS GARZA	PERIFERICO NORTE	2011
33771	35458	1	APODACA	HACIENDA LAS PALMAS	MONTERREY	PRIMAVERA	2011
33778	35820	1	APODACA	LOS FRESNOS 2DO SECT	SAN NICOLÁS DE LOS GARZA	JARDINES DE LAS PUENTES	2011
33721	35915	1	APODACA	KALOS	SAN NICOLÁS DE LOS GARZA	VALLE DE NOGALAR	2011
33771	33965	1	APODACA	HACIENDA LAS PALMAS	CIÉNEGA DE FLORES	CIENEGA DE FLORES CENTRO	2011
33771	34161	1	APODACA	HACIENDA LAS PALMAS	GENERAL ESCOBEDO	PARQUE INDUSTRIAL ESCOBEDO II	2011
33771	34251	1	APODACA	HACIENDA LAS PALMAS	GUADALUPE	PROVIVIENDA GUADALUPE	2011
33771	34431	1	APODACA	HACIENDA LAS PALMAS	GUADALUPE	VALLE HERMOSO 2DO SECT	2011
33771	34461	1	APODACA	HACIENDA LAS PALMAS	GUADALUPE	COUNTRY LA SILLA	2011
33721	36247	1	APODACA	KALOS	SANTA CATARINA	LA FAMA 5	2011
33721	35694	1	APODACA	KALOS	SAN NICOLÁS DE LOS GARZA	BALCONES DE ANAHUAC	2011
33674	35380	1	APODACA	COSMOPOLIS METROPLEX	MONTERREY	LA PEDRERA	2011
33711	34955	1	APODACA	VALLE DEL MEZQUITAL	MONTERREY	CENTRO DE MONTERREY	2011
33710	36426	1	APODACA	NUEVO MEZQUITAL	SANTA CATARINA	SAN FRANCISCO	2011
33711	33910	1	APODACA	VALLE DEL MEZQUITAL	CADEREYTA JIMÉNEZ	NUEVA CADEREYTA	2011
33711	34294	1	APODACA	VALLE DEL MEZQUITAL	GUADALUPE	PARQUE INDUSTRIAL SAN MIGUEL	2011
33711	34314	1	APODACA	VALLE DEL MEZQUITAL	GUADALUPE	EDUARDO CABALLERO ESCAMILLA	2011
33711	34395	1	APODACA	VALLE DEL MEZQUITAL	GUADALUPE	EL SABINO	2011
33771	33901	1	APODACA	HACIENDA LAS PALMAS	CADEREYTA JIMÉNEZ	CADEREYTA JIMENEZ CENTRO	2011
33771	34713	1	APODACA	HACIENDA LAS PALMAS	JUÁREZ	BENITO JUAREZ CENTRO	2011
33746	36488	1	APODACA	PARQUE INDUSTRIAL MARTEL	SANTIAGO	CONCEPCION SALAZAR	2011
33746	35507	1	APODACA	PARQUE INDUSTRIAL MARTEL	MONTERREY	CIUDAD SATELITE	2011
33746	35436	1	APODACA	PARQUE INDUSTRIAL MARTEL	MONTERREY	TORRE BRISAS	2011
33746	35240	1	APODACA	PARQUE INDUSTRIAL MARTEL	MONTERREY	URDIALES	2011
33746	34955	1	APODACA	PARQUE INDUSTRIAL MARTEL	MONTERREY	CENTRO DE MONTERREY	2011
33742	36377	1	APODACA	FRACC PRIVADAS PREMIER (VALLE REAL)	SANTA CATARINA	HACIENDA SAN JOSE	2011
33742	35915	1	APODACA	FRACC PRIVADAS PREMIER (VALLE REAL)	SAN NICOLÁS DE LOS GARZA	VALLE DE NOGALAR	2011
33746	35694	1	APODACA	PARQUE INDUSTRIAL MARTEL	SAN NICOLÁS DE LOS GARZA	BALCONES DE ANAHUAC	2011
33742	35121	1	APODACA	FRACC PRIVADAS PREMIER (VALLE REAL)	MONTERREY	TIERRA Y LIBERTAD SECTOR SUR	2011
33771	35178	1	APODACA	HACIENDA LAS PALMAS	MONTERREY	MITRAS NORTE	2011
33771	36459	1	APODACA	HACIENDA LAS PALMAS	SANTIAGO	RANCHO SAN VICENTE	2011
33796	34066	1	APODACA	FRACC PORTAL DE ANAHUAC	GENERAL ESCOBEDO	LOS ELIZONDO	2011
33796	33944	1	APODACA	FRACC PORTAL DE ANAHUAC	CADEREYTA JIMÉNEZ	EJIDO CADEREYTA JIMENEZ	2011
33796	33901	1	APODACA	FRACC PORTAL DE ANAHUAC	CADEREYTA JIMÉNEZ	CADEREYTA JIMENEZ CENTRO	2011
33796	33814	1	APODACA	FRACC PORTAL DE ANAHUAC	APODACA	FRACC LA HACIENDA 2DO SECT	2011
33674	35454	1	APODACA	COSMOPOLIS METROPLEX	MONTERREY	JARDIN ESPAÑOL	2011
33925	35009	1	CADEREYTA JIMÉNEZ	CARLOS SALINAS DE GORTARI	MONTERREY	SAN BERNABE FOMERREY 25	2011
33674	35376	1	APODACA	COSMOPOLIS METROPLEX	MONTERREY	INDEPENDENCIA	2011
33886	35009	1	APODACA	FRACC GOLONDRINAS	MONTERREY	SAN BERNABE FOMERREY 25	2011
33826	36250	1	APODACA	FRACC BALCONES DE HUINALA 1ER SECT	SANTA CATARINA	LA FAMA 3 (FOMERREY 123)	2011
33886	35243	1	APODACA	FRACC GOLONDRINAS	MONTERREY	15 DE MAYO	2011
33868	35454	1	APODACA	FRACC SANTA FE 1ER SECT	MONTERREY	JARDIN ESPAÑOL	2011
33886	33925	1	APODACA	FRACC GOLONDRINAS	CADEREYTA JIMÉNEZ	CARLOS SALINAS DE GORTARI	2011
33886	34298	1	APODACA	FRACC GOLONDRINAS	GUADALUPE	RIBERAS DE LA SILLA (FOMERREY 31)	2011
33886	34802	1	APODACA	FRACC GOLONDRINAS	JUÁREZ	MONTE KRISTAL	2011
33886	35096	1	APODACA	FRACC GOLONDRINAS	MONTERREY	TIRO AL BLANCO	2011
33826	35524	1	APODACA	FRACC BALCONES DE HUINALA 1ER SECT	MONTERREY	FRACCIONAMIENTO LA RIOJA	2011
33886	35282	1	APODACA	FRACC GOLONDRINAS	MONTERREY	NUEVA MADERO	2011
33868	35376	1	APODACA	FRACC SANTA FE 1ER SECT	MONTERREY	INDEPENDENCIA	2011
33886	35937	1	APODACA	FRACC GOLONDRINAS	SAN NICOLÁS DE LOS GARZA	CONSTITUYENTES DE QUERETARO SECT 2	2011
33886	35969	1	APODACA	FRACC GOLONDRINAS	SAN NICOLÁS DE LOS GARZA	LOS MEZQUITES	2011
33901	33902	1	CADEREYTA JIMÉNEZ	CADEREYTA JIMENEZ CENTRO	CADEREYTA JIMÉNEZ	CANDELARIA RIOS	2011
33901	33913	1	CADEREYTA JIMÉNEZ	CADEREYTA JIMENEZ CENTRO	CADEREYTA JIMÉNEZ	ALFREDO V BONFIL	2011
33826	35588	1	APODACA	FRACC BALCONES DE HUINALA 1ER SECT	PESQUERÍA	PESQUERIA	2011
33814	35285	1	APODACA	FRACC LA HACIENDA 2DO SECT	MONTERREY	TREVIÑO	2011
33901	34018	1	CADEREYTA JIMÉNEZ	CADEREYTA JIMENEZ CENTRO	GARCÍA	NUEVO AMANECER	2011
33796	35937	1	APODACA	FRACC PORTAL DE ANAHUAC	SAN NICOLÁS DE LOS GARZA	CONSTITUYENTES DE QUERETARO SECT 2	2011
33814	35384	1	APODACA	FRACC LA HACIENDA 2DO SECT	MONTERREY	ARTURO B DE LA GARZA	2011
33814	33901	1	APODACA	FRACC LA HACIENDA 2DO SECT	CADEREYTA JIMÉNEZ	CADEREYTA JIMENEZ CENTRO	2011
33796	35285	1	APODACA	FRACC PORTAL DE ANAHUAC	MONTERREY	TREVIÑO	2011
33796	35362	1	APODACA	FRACC PORTAL DE ANAHUAC	MONTERREY	NUEVO CROC INFONAVIT	2011
33796	35384	1	APODACA	FRACC PORTAL DE ANAHUAC	MONTERREY	ARTURO B DE LA GARZA	2011
33796	35545	1	APODACA	FRACC PORTAL DE ANAHUAC	MONTERREY	JARDINES DE LA ESTANZUELA	2011
33796	36399	1	APODACA	FRACC PORTAL DE ANAHUAC	SANTA CATARINA	PRADERAS DE SANTA CATARINA	2011
33814	35096	1	APODACA	FRACC LA HACIENDA 2DO SECT	MONTERREY	TIRO AL BLANCO	2011
33814	33944	1	APODACA	FRACC LA HACIENDA 2DO SECT	CADEREYTA JIMÉNEZ	EJIDO CADEREYTA JIMENEZ	2011
33814	35362	1	APODACA	FRACC LA HACIENDA 2DO SECT	MONTERREY	NUEVO CROC INFONAVIT	2011
33814	34066	1	APODACA	FRACC LA HACIENDA 2DO SECT	GENERAL ESCOBEDO	LOS ELIZONDO	2011
33814	34373	1	APODACA	FRACC LA HACIENDA 2DO SECT	GUADALUPE	VALLES DE CHAPULTEPEC	2011
33814	34768	1	APODACA	FRACC LA HACIENDA 2DO SECT	JUÁREZ	AMERICA UNIDA	2011
33814	34776	1	APODACA	FRACC LA HACIENDA 2DO SECT	JUÁREZ	RANCHO VIEJO	2011
33901	33944	1	CADEREYTA JIMÉNEZ	CADEREYTA JIMENEZ CENTRO	CADEREYTA JIMÉNEZ	EJIDO CADEREYTA JIMENEZ	2011
33868	35380	1	APODACA	FRACC SANTA FE 1ER SECT	MONTERREY	LA PEDRERA	2011
33944	34768	1	CADEREYTA JIMÉNEZ	EJIDO CADEREYTA JIMENEZ	JUÁREZ	AMERICA UNIDA	2011
33941	35450	1	CADEREYTA JIMÉNEZ	ADOLFO LOPEZ MATEOS 1ER SECT	MONTERREY	NUEVA RES ESPAÑOLA	2011
33901	35465	1	CADEREYTA JIMÉNEZ	CADEREYTA JIMENEZ CENTRO	MONTERREY	ALTAVISTA	2011
33901	35478	1	CADEREYTA JIMÉNEZ	CADEREYTA JIMENEZ CENTRO	MONTERREY	CONTRY	2011
33941	35025	1	CADEREYTA JIMÉNEZ	ADOLFO LOPEZ MATEOS 1ER SECT	MONTERREY	FIDEL VELAZQUEZ	2011
33941	35125	1	CADEREYTA JIMÉNEZ	ADOLFO LOPEZ MATEOS 1ER SECT	MONTERREY	TIERRA Y LIBERTAD SECT NORTE	2011
33941	35178	1	CADEREYTA JIMÉNEZ	ADOLFO LOPEZ MATEOS 1ER SECT	MONTERREY	MITRAS NORTE	2011
33941	35289	1	CADEREYTA JIMÉNEZ	ADOLFO LOPEZ MATEOS 1ER SECT	MONTERREY	PABLO A DE LA GARZA	2011
33941	35478	1	CADEREYTA JIMÉNEZ	ADOLFO LOPEZ MATEOS 1ER SECT	MONTERREY	CONTRY	2011
33901	35460	1	CADEREYTA JIMÉNEZ	CADEREYTA JIMENEZ CENTRO	MONTERREY	LADRILLERA	2011
33941	35530	1	CADEREYTA JIMÉNEZ	ADOLFO LOPEZ MATEOS 1ER SECT	MONTERREY	FRACC LAS ESTANCIAS	2011
33941	35694	1	CADEREYTA JIMÉNEZ	ADOLFO LOPEZ MATEOS 1ER SECT	SAN NICOLÁS DE LOS GARZA	BALCONES DE ANAHUAC	2011
33941	36459	1	CADEREYTA JIMÉNEZ	ADOLFO LOPEZ MATEOS 1ER SECT	SANTIAGO	RANCHO SAN VICENTE	2011
33941	36488	1	CADEREYTA JIMÉNEZ	ADOLFO LOPEZ MATEOS 1ER SECT	SANTIAGO	CONCEPCION SALAZAR	2011
33941	36502	1	CADEREYTA JIMÉNEZ	ADOLFO LOPEZ MATEOS 1ER SECT	SANTIAGO	SAN JOSE DE ARRIBA	2011
33944	34066	1	CADEREYTA JIMÉNEZ	EJIDO CADEREYTA JIMENEZ	GENERAL ESCOBEDO	LOS ELIZONDO	2011
33901	35461	1	CADEREYTA JIMÉNEZ	CADEREYTA JIMENEZ CENTRO	MONTERREY	LTH	2011
33868	35143	1	APODACA	FRACC SANTA FE 1ER SECT	MONTERREY	TOPO CHICO	2011
33868	35286	1	APODACA	FRACC SANTA FE 1ER SECT	MONTERREY	TERMINAL	2011
33861	33965	1	APODACA	MISION REAL	CIÉNEGA DE FLORES	CIENEGA DE FLORES CENTRO	2011
33843	34344	1	APODACA	PUEBLO NUEVO 4TO SECT	GUADALUPE	LIBERTAD	2011
33861	34318	1	APODACA	MISION REAL	GUADALUPE	LA FLORESTA	2011
33843	35034	1	APODACA	PUEBLO NUEVO 4TO SECT	MONTERREY	GENARO VAZQUEZ ROJAS	2011
33843	35915	1	APODACA	PUEBLO NUEVO 4TO SECT	SAN NICOLÁS DE LOS GARZA	VALLE DE NOGALAR	2011
33843	36247	1	APODACA	PUEBLO NUEVO 4TO SECT	SANTA CATARINA	LA FAMA 5	2011
33843	36476	1	APODACA	PUEBLO NUEVO 4TO SECT	SANTIAGO	CONDADO DE ASTURIAS	2011
33861	34066	1	APODACA	MISION REAL	GENERAL ESCOBEDO	LOS ELIZONDO	2011
33868	34404	1	APODACA	FRACC SANTA FE 1ER SECT	GUADALUPE	RIBERAS DEL RIO	2011
33861	35279	1	APODACA	MISION REAL	MONTERREY	ASARCO	2011
33868	35224	1	APODACA	FRACC SANTA FE 1ER SECT	MONTERREY	LOS ALTOS	2011
33861	35412	1	APODACA	MISION REAL	MONTERREY	BUROCRATAS MUNICIPALES	2011
33861	35588	1	APODACA	MISION REAL	PESQUERÍA	PESQUERIA	2011
33861	36463	1	APODACA	MISION REAL	SANTIAGO	CONGREGACION SAN JOSE NORTE	2011
33861	36469	1	APODACA	MISION REAL	SANTIAGO	DEL MAESTRO	2011
33814	35545	1	APODACA	FRACC LA HACIENDA 2DO SECT	MONTERREY	JARDINES DE LA ESTANZUELA	2011
33814	35937	1	APODACA	FRACC LA HACIENDA 2DO SECT	SAN NICOLÁS DE LOS GARZA	CONSTITUYENTES DE QUERETARO SECT 2	2011
33826	35339	1	APODACA	FRACC BALCONES DE HUINALA 1ER SECT	MONTERREY	RINCON DE SAN JERONIMO	2011
33901	35418	1	CADEREYTA JIMÉNEZ	CADEREYTA JIMENEZ CENTRO	MONTERREY	MARTIRES DE TLATELOLCO	2011
33901	35325	1	CADEREYTA JIMÉNEZ	CADEREYTA JIMENEZ CENTRO	MONTERREY	VALLE DE SAN JERONIMO	2011
33901	35360	1	CADEREYTA JIMÉNEZ	CADEREYTA JIMENEZ CENTRO	MONTERREY	ROMA SUR	2011
33901	35362	1	CADEREYTA JIMÉNEZ	CADEREYTA JIMENEZ CENTRO	MONTERREY	NUEVO CROC INFONAVIT	2011
33901	35378	1	CADEREYTA JIMÉNEZ	CADEREYTA JIMENEZ CENTRO	MONTERREY	BENITO JUAREZ (FOMERREY 96)	2011
33901	35380	1	CADEREYTA JIMÉNEZ	CADEREYTA JIMENEZ CENTRO	MONTERREY	LA PEDRERA	2011
33901	35395	1	CADEREYTA JIMÉNEZ	CADEREYTA JIMENEZ CENTRO	MONTERREY	ALTAMIRA	2011
33901	35285	1	CADEREYTA JIMÉNEZ	CADEREYTA JIMENEZ CENTRO	MONTERREY	TREVIÑO	2011
33901	34786	1	CADEREYTA JIMÉNEZ	CADEREYTA JIMENEZ CENTRO	JUÁREZ	LOMAS DE SANTA MONICA 1RA SECC	2011
33901	35420	1	CADEREYTA JIMÉNEZ	CADEREYTA JIMENEZ CENTRO	MONTERREY	SIERRA VENTANA	2011
33901	35425	1	CADEREYTA JIMÉNEZ	CADEREYTA JIMENEZ CENTRO	MONTERREY	VALLE DEL MARQUEZ	2011
33901	35436	1	CADEREYTA JIMÉNEZ	CADEREYTA JIMENEZ CENTRO	MONTERREY	TORRE BRISAS	2011
33901	35445	1	CADEREYTA JIMÉNEZ	CADEREYTA JIMENEZ CENTRO	MONTERREY	RES FLORIDA	2011
33901	35447	1	CADEREYTA JIMÉNEZ	CADEREYTA JIMENEZ CENTRO	MONTERREY	CARACOL	2011
33901	35458	1	CADEREYTA JIMÉNEZ	CADEREYTA JIMENEZ CENTRO	MONTERREY	PRIMAVERA	2011
33901	35412	1	CADEREYTA JIMÉNEZ	CADEREYTA JIMENEZ CENTRO	MONTERREY	BUROCRATAS MUNICIPALES	2011
33901	34776	1	CADEREYTA JIMÉNEZ	CADEREYTA JIMENEZ CENTRO	JUÁREZ	RANCHO VIEJO	2011
33826	35271	1	APODACA	FRACC BALCONES DE HUINALA 1ER SECT	MONTERREY	LOS FRESNOS	2011
33901	34287	1	CADEREYTA JIMÉNEZ	CADEREYTA JIMENEZ CENTRO	GUADALUPE	VALLE SOLEADO	2011
33901	34161	1	CADEREYTA JIMÉNEZ	CADEREYTA JIMENEZ CENTRO	GENERAL ESCOBEDO	PARQUE INDUSTRIAL ESCOBEDO II	2011
33901	34251	1	CADEREYTA JIMÉNEZ	CADEREYTA JIMENEZ CENTRO	GUADALUPE	PROVIVIENDA GUADALUPE	2011
33901	34256	1	CADEREYTA JIMÉNEZ	CADEREYTA JIMENEZ CENTRO	GUADALUPE	VILLA DE SAN MIGUEL	2011
33901	34271	1	CADEREYTA JIMÉNEZ	CADEREYTA JIMENEZ CENTRO	GUADALUPE	HDA SAN MIGUEL SECT JARDINES	2011
33901	34272	1	CADEREYTA JIMÉNEZ	CADEREYTA JIMENEZ CENTRO	GUADALUPE	INFONAVIT BENITO JUAREZ	2011
33901	34279	1	CADEREYTA JIMÉNEZ	CADEREYTA JIMENEZ CENTRO	GUADALUPE	COLONIAL SAN MIGUEL 2DO SECT	2011
33901	34373	1	CADEREYTA JIMÉNEZ	CADEREYTA JIMENEZ CENTRO	GUADALUPE	VALLES DE CHAPULTEPEC	2011
33901	34768	1	CADEREYTA JIMÉNEZ	CADEREYTA JIMENEZ CENTRO	JUÁREZ	AMERICA UNIDA	2011
33901	34308	1	CADEREYTA JIMÉNEZ	CADEREYTA JIMENEZ CENTRO	GUADALUPE	PROL EDUARDO CABALLERO ESCAMILLA	2011
33901	34319	1	CADEREYTA JIMÉNEZ	CADEREYTA JIMENEZ CENTRO	GUADALUPE	MISION DEL VALLE	2011
33901	34329	1	CADEREYTA JIMÉNEZ	CADEREYTA JIMENEZ CENTRO	GUADALUPE	LEON XIII	2011
33901	34353	1	CADEREYTA JIMÉNEZ	CADEREYTA JIMENEZ CENTRO	GUADALUPE	RIBERAS DE LA PURISIMA	2011
33901	34358	1	CADEREYTA JIMÉNEZ	CADEREYTA JIMENEZ CENTRO	GUADALUPE	GUERRA	2011
33901	34366	1	CADEREYTA JIMÉNEZ	CADEREYTA JIMENEZ CENTRO	GUADALUPE	PARAISO	2011
33901	35289	1	CADEREYTA JIMÉNEZ	CADEREYTA JIMENEZ CENTRO	MONTERREY	PABLO A DE LA GARZA	2011
33901	35282	1	CADEREYTA JIMÉNEZ	CADEREYTA JIMENEZ CENTRO	MONTERREY	NUEVA MADERO	2011
33901	34958	1	CADEREYTA JIMÉNEZ	CADEREYTA JIMENEZ CENTRO	MONTERREY	CONDOMINIOS CONSTITUCION	2011
33822	34298	1	APODACA	SAN ANDRES	GUADALUPE	RIBERAS DE LA SILLA (FOMERREY 31)	2011
33901	34037	1	CADEREYTA JIMÉNEZ	CADEREYTA JIMENEZ CENTRO	GARCÍA	FRACC VILLAS DEL PONIENTE	2011
33814	36399	1	APODACA	FRACC LA HACIENDA 2DO SECT	SANTA CATARINA	PRADERAS DE SANTA CATARINA	2011
33820	34647	1	APODACA	HUINALA	GUADALUPE	VALLE DE SOFIA	2011
33820	34955	1	APODACA	HUINALA	MONTERREY	CENTRO DE MONTERREY	2011
33820	34968	1	APODACA	HUINALA	MONTERREY	OBISPADO	2011
33822	34066	1	APODACA	SAN ANDRES	GENERAL ESCOBEDO	LOS ELIZONDO	2011
33822	35102	1	APODACA	SAN ANDRES	MONTERREY	FRANCISCO VILLA	2011
33901	35096	1	CADEREYTA JIMÉNEZ	CADEREYTA JIMENEZ CENTRO	MONTERREY	TIRO AL BLANCO	2011
33822	35289	1	APODACA	SAN ANDRES	MONTERREY	PABLO A DE LA GARZA	2011
33822	36001	1	APODACA	SAN ANDRES	SAN PEDRO GARZA GARCÍA	DEL VALLE	2011
33826	34630	1	APODACA	FRACC BALCONES DE HUINALA 1ER SECT	GUADALUPE	JARDINES DE ANDALUCIA	2011
33826	35092	1	APODACA	FRACC BALCONES DE HUINALA 1ER SECT	MONTERREY	BENITO JUAREZ I	2011
33826	35102	1	APODACA	FRACC BALCONES DE HUINALA 1ER SECT	MONTERREY	FRANCISCO VILLA	2011
33826	35264	1	APODACA	FRACC BALCONES DE HUINALA 1ER SECT	MONTERREY	MODERNA	2011
33796	34776	1	APODACA	FRACC PORTAL DE ANAHUAC	JUÁREZ	RANCHO VIEJO	2011
33901	34053	1	CADEREYTA JIMÉNEZ	CADEREYTA JIMENEZ CENTRO	GENERAL ESCOBEDO	CUMBRES ELITE 6TO SECT	2011
33901	34093	1	CADEREYTA JIMÉNEZ	CADEREYTA JIMENEZ CENTRO	GENERAL ESCOBEDO	PUERTA DEL NORTE	2011
33901	35267	1	CADEREYTA JIMÉNEZ	CADEREYTA JIMENEZ CENTRO	MONTERREY	SANTA FE	2011
33901	35266	1	CADEREYTA JIMÉNEZ	CADEREYTA JIMENEZ CENTRO	MONTERREY	JARDINES DE LA MODERNA	2011
33901	35261	1	CADEREYTA JIMÉNEZ	CADEREYTA JIMENEZ CENTRO	MONTERREY	CEMENTOS	2011
33901	35250	1	CADEREYTA JIMÉNEZ	CADEREYTA JIMENEZ CENTRO	MONTERREY	SARABIA	2011
33901	35228	1	CADEREYTA JIMÉNEZ	CADEREYTA JIMENEZ CENTRO	MONTERREY	BUROCRATAS FEDERALES	2011
33901	35168	1	CADEREYTA JIMÉNEZ	CADEREYTA JIMENEZ CENTRO	MONTERREY	NIÑO ARTILLERO	2011
33901	35279	1	CADEREYTA JIMÉNEZ	CADEREYTA JIMENEZ CENTRO	MONTERREY	ASARCO	2011
33901	35121	1	CADEREYTA JIMÉNEZ	CADEREYTA JIMENEZ CENTRO	MONTERREY	TIERRA Y LIBERTAD SECTOR SUR	2011
33901	35087	1	CADEREYTA JIMÉNEZ	CADEREYTA JIMENEZ CENTRO	MONTERREY	SAN BERNABE V	2011
33901	35068	1	CADEREYTA JIMÉNEZ	CADEREYTA JIMENEZ CENTRO	MONTERREY	CROC	2011
33901	35067	1	CADEREYTA JIMÉNEZ	CADEREYTA JIMENEZ CENTRO	MONTERREY	CENTRAL	2011
33901	35050	1	CADEREYTA JIMÉNEZ	CADEREYTA JIMENEZ CENTRO	MONTERREY	AZTLAN	2011
33901	35001	1	CADEREYTA JIMÉNEZ	CADEREYTA JIMENEZ CENTRO	MONTERREY	SAN BERNABE II FOMERREY 120	2011
33901	34968	1	CADEREYTA JIMÉNEZ	CADEREYTA JIMENEZ CENTRO	MONTERREY	OBISPADO	2011
33944	34373	1	CADEREYTA JIMÉNEZ	EJIDO CADEREYTA JIMENEZ	GUADALUPE	VALLES DE CHAPULTEPEC	2011
33944	34776	1	CADEREYTA JIMÉNEZ	EJIDO CADEREYTA JIMENEZ	JUÁREZ	RANCHO VIEJO	2011
33674	35286	1	APODACA	COSMOPOLIS METROPLEX	MONTERREY	TERMINAL	2011
33913	35102	1	CADEREYTA JIMÉNEZ	ALFREDO V BONFIL	MONTERREY	FRANCISCO VILLA	2011
33903	35102	1	CADEREYTA JIMÉNEZ	FRACC PEMEX	MONTERREY	FRANCISCO VILLA	2011
33903	35588	1	CADEREYTA JIMÉNEZ	FRACC PEMEX	PESQUERÍA	PESQUERIA	2011
33925	35937	1	CADEREYTA JIMÉNEZ	CARLOS SALINAS DE GORTARI	SAN NICOLÁS DE LOS GARZA	CONSTITUYENTES DE QUERETARO SECT 2	2011
33918	34326	1	CADEREYTA JIMÉNEZ	JOSE LUIS LOZANO FERNANDEZ	GUADALUPE	ESCAMILLA	2011
33913	34955	1	CADEREYTA JIMÉNEZ	ALFREDO V BONFIL	MONTERREY	CENTRO DE MONTERREY	2011
33913	35001	1	CADEREYTA JIMÉNEZ	ALFREDO V BONFIL	MONTERREY	SAN BERNABE II FOMERREY 120	2011
33913	35781	1	CADEREYTA JIMÉNEZ	ALFREDO V BONFIL	SAN NICOLÁS DE LOS GARZA	PERIFERICO NORTE	2011
33901	35931	1	CADEREYTA JIMÉNEZ	CADEREYTA JIMENEZ CENTRO	SAN NICOLÁS DE LOS GARZA	FLORIDOS BOSQUES DEL NOGALAR	2011
33913	35820	1	CADEREYTA JIMÉNEZ	ALFREDO V BONFIL	SAN NICOLÁS DE LOS GARZA	JARDINES DE LAS PUENTES	2011
33913	36065	1	CADEREYTA JIMÉNEZ	ALFREDO V BONFIL	SAN PEDRO GARZA GARCÍA	LOS PINOS	2011
33918	35557	1	CADEREYTA JIMÉNEZ	JOSE LUIS LOZANO FERNANDEZ	MONTERREY	LOMAS DE VALLE ALTO	2011
33913	33965	1	CADEREYTA JIMÉNEZ	ALFREDO V BONFIL	CIÉNEGA DE FLORES	CIENEGA DE FLORES CENTRO	2011
33925	34298	1	CADEREYTA JIMÉNEZ	CARLOS SALINAS DE GORTARI	GUADALUPE	RIBERAS DE LA SILLA (FOMERREY 31)	2011
33925	34802	1	CADEREYTA JIMÉNEZ	CARLOS SALINAS DE GORTARI	JUÁREZ	MONTE KRISTAL	2011
33901	35942	1	CADEREYTA JIMÉNEZ	CADEREYTA JIMENEZ CENTRO	SAN NICOLÁS DE LOS GARZA	FRANCISCO GARZA SADA	2011
33901	35912	1	CADEREYTA JIMÉNEZ	CADEREYTA JIMENEZ CENTRO	SAN NICOLÁS DE LOS GARZA	SALVADOR ALLENDE	2011
33925	35096	1	CADEREYTA JIMÉNEZ	CARLOS SALINAS DE GORTARI	MONTERREY	TIRO AL BLANCO	2011
33901	35534	1	CADEREYTA JIMÉNEZ	CADEREYTA JIMENEZ CENTRO	MONTERREY	EL URO	2011
33901	36065	1	CADEREYTA JIMÉNEZ	CADEREYTA JIMENEZ CENTRO	SAN PEDRO GARZA GARCÍA	LOS PINOS	2011
33901	36001	1	CADEREYTA JIMÉNEZ	CADEREYTA JIMENEZ CENTRO	SAN PEDRO GARZA GARCÍA	DEL VALLE	2011
33903	35384	1	CADEREYTA JIMÉNEZ	FRACC PEMEX	MONTERREY	ARTURO B DE LA GARZA	2011
33901	35656	1	CADEREYTA JIMÉNEZ	CADEREYTA JIMENEZ CENTRO	SAN NICOLÁS DE LOS GARZA	RES ROBLE 4TO SECT	2011
33901	35482	1	CADEREYTA JIMÉNEZ	CADEREYTA JIMENEZ CENTRO	MONTERREY	SAN ANGEL	2011
33901	35496	1	CADEREYTA JIMÉNEZ	CADEREYTA JIMENEZ CENTRO	MONTERREY	EMPLEADOS SFEO	2011
33901	35557	1	CADEREYTA JIMÉNEZ	CADEREYTA JIMENEZ CENTRO	MONTERREY	LOMAS DE VALLE ALTO	2011
33901	35837	1	CADEREYTA JIMÉNEZ	CADEREYTA JIMENEZ CENTRO	SAN NICOLÁS DE LOS GARZA	MIGUEL ALEMAN	2011
33901	35588	1	CADEREYTA JIMÉNEZ	CADEREYTA JIMENEZ CENTRO	PESQUERÍA	PESQUERIA	2011
33901	35629	1	CADEREYTA JIMÉNEZ	CADEREYTA JIMENEZ CENTRO	SALINAS VICTORIA	SALINAS VICTORIA (CENTRO)	2011
33901	35776	1	CADEREYTA JIMÉNEZ	CADEREYTA JIMENEZ CENTRO	SAN NICOLÁS DE LOS GARZA	CUAUHTEMOC SECT 2	2011
33901	35973	1	CADEREYTA JIMÉNEZ	CADEREYTA JIMENEZ CENTRO	SAN PEDRO GARZA GARCÍA	AMPL SAN PEDRO 400	2011
33901	35781	1	CADEREYTA JIMÉNEZ	CADEREYTA JIMENEZ CENTRO	SAN NICOLÁS DE LOS GARZA	PERIFERICO NORTE	2011
33901	35820	1	CADEREYTA JIMÉNEZ	CADEREYTA JIMENEZ CENTRO	SAN NICOLÁS DE LOS GARZA	JARDINES DE LAS PUENTES	2011
34298	35264	1	GUADALUPE	RIBERAS DE LA SILLA (FOMERREY 31)	MONTERREY	MODERNA	2011
33925	35243	1	CADEREYTA JIMÉNEZ	CARLOS SALINAS DE GORTARI	MONTERREY	15 DE MAYO	2011
33941	34960	1	CADEREYTA JIMÉNEZ	ADOLFO LOPEZ MATEOS 1ER SECT	MONTERREY	GONZALITOS	2011
33664	35629	1	APODACA	REAL DE SAN ANDRES	SALINAS VICTORIA	SALINAS VICTORIA (CENTRO)	2011
33796	35096	1	APODACA	FRACC PORTAL DE ANAHUAC	MONTERREY	TIRO AL BLANCO	2011
33796	34768	1	APODACA	FRACC PORTAL DE ANAHUAC	JUÁREZ	AMERICA UNIDA	2011
33953	35450	1	CARMEN	EL CARMEN CENTRO	MONTERREY	NUEVA RES ESPAÑOLA	2011
33657	33707	1	APODACA	LAS NUEVAS PUENTES	APODACA	EL MEZQUITAL	2011
33664	35395	1	APODACA	REAL DE SAN ANDRES	MONTERREY	ALTAMIRA	2011
33664	35532	1	APODACA	REAL DE SAN ANDRES	MONTERREY	LOS CRISTALES	2011
33664	35656	1	APODACA	REAL DE SAN ANDRES	SAN NICOLÁS DE LOS GARZA	RES ROBLE 4TO SECT	2011
33910	35788	1	CADEREYTA JIMÉNEZ	NUEVA CADEREYTA	SAN NICOLÁS DE LOS GARZA	CIUDAD UNIVERSITARIA	2011
33664	35973	1	APODACA	REAL DE SAN ANDRES	SAN PEDRO GARZA GARCÍA	AMPL SAN PEDRO 400	2011
33664	36001	1	APODACA	REAL DE SAN ANDRES	SAN PEDRO GARZA GARCÍA	DEL VALLE	2011
33674	33868	1	APODACA	COSMOPOLIS METROPLEX	APODACA	FRACC SANTA FE 1ER SECT	2011
33674	34404	1	APODACA	COSMOPOLIS METROPLEX	GUADALUPE	RIBERAS DEL RIO	2011
33674	35143	1	APODACA	COSMOPOLIS METROPLEX	MONTERREY	TOPO CHICO	2011
33674	35224	1	APODACA	COSMOPOLIS METROPLEX	MONTERREY	LOS ALTOS	2011
33910	35792	1	CADEREYTA JIMÉNEZ	NUEVA CADEREYTA	SAN NICOLÁS DE LOS GARZA	RESIDENCIAL ANAHUAC	2011
33910	35449	1	CADEREYTA JIMÉNEZ	NUEVA CADEREYTA	MONTERREY	ESPAÑA	2011
33925	35282	1	CADEREYTA JIMÉNEZ	CARLOS SALINAS DE GORTARI	MONTERREY	NUEVA MADERO	2011
33910	34294	1	CADEREYTA JIMÉNEZ	NUEVA CADEREYTA	GUADALUPE	PARQUE INDUSTRIAL SAN MIGUEL	2011
33913	34272	1	CADEREYTA JIMÉNEZ	ALFREDO V BONFIL	GUADALUPE	INFONAVIT BENITO JUAREZ	2011
33910	36241	1	CADEREYTA JIMÉNEZ	NUEVA CADEREYTA	SANTA CATARINA	LA FAMA	2011
33903	35638	1	CADEREYTA JIMÉNEZ	FRACC PEMEX	SAN NICOLÁS DE LOS GARZA	CENTRO DE SAN NICOLAS DE LOS GARZA	2011
33910	34955	1	CADEREYTA JIMÉNEZ	NUEVA CADEREYTA	MONTERREY	CENTRO DE MONTERREY	2011
33903	36452	1	CADEREYTA JIMÉNEZ	FRACC PEMEX	SANTIAGO	FRACC EL FAISAN	2011
33903	36488	1	CADEREYTA JIMÉNEZ	FRACC PEMEX	SANTIAGO	CONCEPCION SALAZAR	2011
33910	34314	1	CADEREYTA JIMÉNEZ	NUEVA CADEREYTA	GUADALUPE	EDUARDO CABALLERO ESCAMILLA	2011
33910	35442	1	CADEREYTA JIMÉNEZ	NUEVA CADEREYTA	MONTERREY	BUENOS AIRES	2011
33910	34395	1	CADEREYTA JIMÉNEZ	NUEVA CADEREYTA	GUADALUPE	EL SABINO	2011
33910	34713	1	CADEREYTA JIMÉNEZ	NUEVA CADEREYTA	JUÁREZ	BENITO JUAREZ CENTRO	2011
33910	35162	1	CADEREYTA JIMÉNEZ	NUEVA CADEREYTA	MONTERREY	SIMON BOLIVAR	2011
33910	36179	1	CADEREYTA JIMÉNEZ	NUEVA CADEREYTA	SAN PEDRO GARZA GARCÍA	LOMAS DEL CAMPESTRE	2011
33910	35178	1	CADEREYTA JIMÉNEZ	NUEVA CADEREYTA	MONTERREY	MITRAS NORTE	2011
33910	35371	1	CADEREYTA JIMÉNEZ	NUEVA CADEREYTA	MONTERREY	DEL CARMEN	2011
33903	35020	1	CADEREYTA JIMÉNEZ	FRACC PEMEX	MONTERREY	LOMAS DE CUMBRES	2011
33903	34955	1	CADEREYTA JIMÉNEZ	FRACC PEMEX	MONTERREY	CENTRO DE MONTERREY	2011
33903	34768	1	CADEREYTA JIMÉNEZ	FRACC PEMEX	JUÁREZ	AMERICA UNIDA	2011
33953	34603	1	CARMEN	EL CARMEN CENTRO	GUADALUPE	TIERRA PROPIA SECT 1	2011
33944	35285	1	CADEREYTA JIMÉNEZ	EJIDO CADEREYTA JIMENEZ	MONTERREY	TREVIÑO	2011
33944	35362	1	CADEREYTA JIMÉNEZ	EJIDO CADEREYTA JIMENEZ	MONTERREY	NUEVO CROC INFONAVIT	2011
33953	34887	1	CARMEN	EL CARMEN CENTRO	MARÍN	TAMPIQUITO	2011
33953	34270	1	CARMEN	EL CARMEN CENTRO	GUADALUPE	HACIENDA SAN MIGUEL	2011
33953	34284	1	CARMEN	EL CARMEN CENTRO	GUADALUPE	REAL DE SAN MIGUEL 1ER SECT	2011
33953	34359	1	CARMEN	EL CARMEN CENTRO	GUADALUPE	GUERRA NORTE	2011
33953	34643	1	CARMEN	EL CARMEN CENTRO	GUADALUPE	MARIA TERESA	2011
33941	34461	1	CADEREYTA JIMÉNEZ	ADOLFO LOPEZ MATEOS 1ER SECT	GUADALUPE	COUNTRY LA SILLA	2011
33953	34648	1	CARMEN	EL CARMEN CENTRO	GUADALUPE	VALLE DEL SOL	2011
33953	34960	1	CARMEN	EL CARMEN CENTRO	MONTERREY	GONZALITOS	2011
33945	36484	1	CADEREYTA JIMÉNEZ	LOMAS DE LOS PILARES	SANTIAGO	FRACC LA BOCA	2011
33953	35025	1	CARMEN	EL CARMEN CENTRO	MONTERREY	FIDEL VELAZQUEZ	2011
33953	35068	1	CARMEN	EL CARMEN CENTRO	MONTERREY	CROC	2011
33953	35125	1	CARMEN	EL CARMEN CENTRO	MONTERREY	TIERRA Y LIBERTAD SECT NORTE	2011
33944	35096	1	CADEREYTA JIMÉNEZ	EJIDO CADEREYTA JIMENEZ	MONTERREY	TIRO AL BLANCO	2011
33941	34284	1	CADEREYTA JIMÉNEZ	ADOLFO LOPEZ MATEOS 1ER SECT	GUADALUPE	REAL DE SAN MIGUEL 1ER SECT	2011
33903	34161	1	CADEREYTA JIMÉNEZ	FRACC PEMEX	GENERAL ESCOBEDO	PARQUE INDUSTRIAL ESCOBEDO II	2011
33937	34956	1	CADEREYTA JIMÉNEZ	NUEVA MADERO	MONTERREY	OBRERA	2011
33941	34887	1	CADEREYTA JIMÉNEZ	ADOLFO LOPEZ MATEOS 1ER SECT	MARÍN	TAMPIQUITO	2011
33941	34650	1	CADEREYTA JIMÉNEZ	ADOLFO LOPEZ MATEOS 1ER SECT	GUADALUPE	HACIENDA LA SILLA	2011
33937	35264	1	CADEREYTA JIMÉNEZ	NUEVA MADERO	MONTERREY	MODERNA	2011
33937	34461	1	CADEREYTA JIMÉNEZ	NUEVA MADERO	GUADALUPE	COUNTRY LA SILLA	2011
33937	34634	1	CADEREYTA JIMÉNEZ	NUEVA MADERO	GUADALUPE	CIUDAD CROC	2011
33937	34955	1	CADEREYTA JIMÉNEZ	NUEVA MADERO	MONTERREY	CENTRO DE MONTERREY	2011
33937	35102	1	CADEREYTA JIMÉNEZ	NUEVA MADERO	MONTERREY	FRANCISCO VILLA	2011
33941	33953	1	CADEREYTA JIMÉNEZ	ADOLFO LOPEZ MATEOS 1ER SECT	CARMEN	EL CARMEN CENTRO	2011
33937	35261	1	CADEREYTA JIMÉNEZ	NUEVA MADERO	MONTERREY	CEMENTOS	2011
33937	35365	1	CADEREYTA JIMÉNEZ	NUEVA MADERO	MONTERREY	LOMA LARGA	2011
33941	34603	1	CADEREYTA JIMÉNEZ	ADOLFO LOPEZ MATEOS 1ER SECT	GUADALUPE	TIERRA PROPIA SECT 1	2011
33937	35377	1	CADEREYTA JIMÉNEZ	NUEVA MADERO	MONTERREY	ANCIRA	2011
33937	35454	1	CADEREYTA JIMÉNEZ	NUEVA MADERO	MONTERREY	JARDIN ESPAÑOL	2011
33937	35557	1	CADEREYTA JIMÉNEZ	NUEVA MADERO	MONTERREY	LOMAS DE VALLE ALTO	2011
33953	35169	1	CARMEN	EL CARMEN CENTRO	MONTERREY	HIDALGO	2011
33953	35264	1	CARMEN	EL CARMEN CENTRO	MONTERREY	MODERNA	2011
33953	35305	1	CARMEN	EL CARMEN CENTRO	MONTERREY	CUMBRES 5TO SECT SECC A	2011
33901	36377	1	CADEREYTA JIMÉNEZ	CADEREYTA JIMENEZ CENTRO	SANTA CATARINA	HACIENDA SAN JOSE	2011
33937	34053	1	CADEREYTA JIMÉNEZ	NUEVA MADERO	GENERAL ESCOBEDO	CUMBRES ELITE 6TO SECT	2011
33937	34029	1	CADEREYTA JIMÉNEZ	NUEVA MADERO	GARCÍA	LA CRUZ	2011
33925	35969	1	CADEREYTA JIMÉNEZ	CARLOS SALINAS DE GORTARI	SAN NICOLÁS DE LOS GARZA	LOS MEZQUITES	2011
33901	36471	1	CADEREYTA JIMÉNEZ	CADEREYTA JIMENEZ CENTRO	SANTIAGO	SAN FRANCISCO	2011
33901	36329	1	CADEREYTA JIMÉNEZ	CADEREYTA JIMENEZ CENTRO	SANTA CATARINA	JOSE MARIA MORELOS	2011
33901	36356	1	CADEREYTA JIMÉNEZ	CADEREYTA JIMENEZ CENTRO	SANTA CATARINA	ZIMEX	2011
33901	36399	1	CADEREYTA JIMÉNEZ	CADEREYTA JIMENEZ CENTRO	SANTA CATARINA	PRADERAS DE SANTA CATARINA	2011
33953	34041	1	CARMEN	EL CARMEN CENTRO	GENERAL ESCOBEDO	LA ALIANZA	2011
33901	36425	1	CADEREYTA JIMÉNEZ	CADEREYTA JIMENEZ CENTRO	SANTA CATARINA	RINCON DEL PONIENTE	2011
33901	36459	1	CADEREYTA JIMÉNEZ	CADEREYTA JIMENEZ CENTRO	SANTIAGO	RANCHO SAN VICENTE	2011
33901	36488	1	CADEREYTA JIMÉNEZ	CADEREYTA JIMENEZ CENTRO	SANTIAGO	CONCEPCION SALAZAR	2011
33901	36037	1	CADEREYTA JIMÉNEZ	CADEREYTA JIMENEZ CENTRO	SAN PEDRO GARZA GARCÍA	SANTA ELENA	2011
33902	34093	1	CADEREYTA JIMÉNEZ	CANDELARIA RIOS	GENERAL ESCOBEDO	PUERTA DEL NORTE	2011
33902	35465	1	CADEREYTA JIMÉNEZ	CANDELARIA RIOS	MONTERREY	ALTAVISTA	2011
33945	35545	1	CADEREYTA JIMÉNEZ	LOMAS DE LOS PILARES	MONTERREY	JARDINES DE LA ESTANZUELA	2011
33945	35376	1	CADEREYTA JIMÉNEZ	LOMAS DE LOS PILARES	MONTERREY	INDEPENDENCIA	2011
33945	35237	1	CADEREYTA JIMÉNEZ	LOMAS DE LOS PILARES	MONTERREY	GARZA NIETO	2011
33945	35002	1	CADEREYTA JIMÉNEZ	LOMAS DE LOS PILARES	MONTERREY	SAN BERNABE X FOMERREY 113	2011
33945	34955	1	CADEREYTA JIMÉNEZ	LOMAS DE LOS PILARES	MONTERREY	CENTRO DE MONTERREY	2011
33945	34748	1	CADEREYTA JIMÉNEZ	LOMAS DE LOS PILARES	JUÁREZ	LA PAZ	2011
33945	35572	1	CADEREYTA JIMÉNEZ	LOMAS DE LOS PILARES	MONTERREY	LAS JARAS	2011
33945	34718	1	CADEREYTA JIMÉNEZ	LOMAS DE LOS PILARES	JUÁREZ	REAL DE SAN JOSE	2011
33945	34395	1	CADEREYTA JIMÉNEZ	LOMAS DE LOS PILARES	GUADALUPE	EL SABINO	2011
33945	34045	1	CADEREYTA JIMÉNEZ	LOMAS DE LOS PILARES	GENERAL ESCOBEDO	PORTAL DE HIERRO	2011
33945	33965	1	CADEREYTA JIMÉNEZ	LOMAS DE LOS PILARES	CIÉNEGA DE FLORES	CIENEGA DE FLORES CENTRO	2011
33944	36399	1	CADEREYTA JIMÉNEZ	EJIDO CADEREYTA JIMENEZ	SANTA CATARINA	PRADERAS DE SANTA CATARINA	2011
33944	35937	1	CADEREYTA JIMÉNEZ	EJIDO CADEREYTA JIMENEZ	SAN NICOLÁS DE LOS GARZA	CONSTITUYENTES DE QUERETARO SECT 2	2011
33944	35545	1	CADEREYTA JIMÉNEZ	EJIDO CADEREYTA JIMENEZ	MONTERREY	JARDINES DE LA ESTANZUELA	2011
33945	34507	1	CADEREYTA JIMÉNEZ	LOMAS DE LOS PILARES	GUADALUPE	GUADALUPE VICTORIA	2011
33944	35384	1	CADEREYTA JIMÉNEZ	EJIDO CADEREYTA JIMENEZ	MONTERREY	ARTURO B DE LA GARZA	2011
33945	35629	1	CADEREYTA JIMÉNEZ	LOMAS DE LOS PILARES	SALINAS VICTORIA	SALINAS VICTORIA (CENTRO)	2011
34298	35261	1	GUADALUPE	RIBERAS DE LA SILLA (FOMERREY 31)	MONTERREY	CEMENTOS	2011
34308	35068	1	GUADALUPE	PROL EDUARDO CABALLERO ESCAMILLA	MONTERREY	CROC	2011
34298	35266	1	GUADALUPE	RIBERAS DE LA SILLA (FOMERREY 31)	MONTERREY	JARDINES DE LA MODERNA	2011
33965	34395	1	CIÉNEGA DE FLORES	CIENEGA DE FLORES CENTRO	GUADALUPE	EL SABINO	2011
33965	34045	1	CIÉNEGA DE FLORES	CIENEGA DE FLORES CENTRO	GENERAL ESCOBEDO	PORTAL DE HIERRO	2011
33965	34066	1	CIÉNEGA DE FLORES	CIENEGA DE FLORES CENTRO	GENERAL ESCOBEDO	LOS ELIZONDO	2011
33965	34161	1	CIÉNEGA DE FLORES	CIENEGA DE FLORES CENTRO	GENERAL ESCOBEDO	PARQUE INDUSTRIAL ESCOBEDO II	2011
33965	34251	1	CIÉNEGA DE FLORES	CIENEGA DE FLORES CENTRO	GUADALUPE	PROVIVIENDA GUADALUPE	2011
33965	34318	1	CIÉNEGA DE FLORES	CIENEGA DE FLORES CENTRO	GUADALUPE	LA FLORESTA	2011
33965	34748	1	CIÉNEGA DE FLORES	CIENEGA DE FLORES CENTRO	JUÁREZ	LA PAZ	2011
33965	34431	1	CIÉNEGA DE FLORES	CIENEGA DE FLORES CENTRO	GUADALUPE	VALLE HERMOSO 2DO SECT	2011
33953	35696	1	CARMEN	EL CARMEN CENTRO	SAN NICOLÁS DE LOS GARZA	MIRADOR SAN NICOLAS	2011
33965	34461	1	CIÉNEGA DE FLORES	CIENEGA DE FLORES CENTRO	GUADALUPE	COUNTRY LA SILLA	2011
33965	34507	1	CIÉNEGA DE FLORES	CIENEGA DE FLORES CENTRO	GUADALUPE	GUADALUPE VICTORIA	2011
33965	34713	1	CIÉNEGA DE FLORES	CIENEGA DE FLORES CENTRO	JUÁREZ	BENITO JUAREZ CENTRO	2011
33965	34718	1	CIÉNEGA DE FLORES	CIENEGA DE FLORES CENTRO	JUÁREZ	REAL DE SAN JOSE	2011
33965	36469	1	CIÉNEGA DE FLORES	CIENEGA DE FLORES CENTRO	SANTIAGO	DEL MAESTRO	2011
33965	36484	1	CIÉNEGA DE FLORES	CIENEGA DE FLORES CENTRO	SANTIAGO	FRACC LA BOCA	2011
33953	36459	1	CARMEN	EL CARMEN CENTRO	SANTIAGO	RANCHO SAN VICENTE	2011
33965	34272	1	CIÉNEGA DE FLORES	CIENEGA DE FLORES CENTRO	GUADALUPE	INFONAVIT BENITO JUAREZ	2011
34029	35365	1	GARCÍA	LA CRUZ	MONTERREY	LOMA LARGA	2011
33965	35629	1	CIÉNEGA DE FLORES	CIENEGA DE FLORES CENTRO	SALINAS VICTORIA	SALINAS VICTORIA (CENTRO)	2011
33965	35376	1	CIÉNEGA DE FLORES	CIENEGA DE FLORES CENTRO	MONTERREY	INDEPENDENCIA	2011
33965	35412	1	CIÉNEGA DE FLORES	CIENEGA DE FLORES CENTRO	MONTERREY	BUROCRATAS MUNICIPALES	2011
33965	35458	1	CIÉNEGA DE FLORES	CIENEGA DE FLORES CENTRO	MONTERREY	PRIMAVERA	2011
33965	35545	1	CIÉNEGA DE FLORES	CIENEGA DE FLORES CENTRO	MONTERREY	JARDINES DE LA ESTANZUELA	2011
33965	35572	1	CIÉNEGA DE FLORES	CIENEGA DE FLORES CENTRO	MONTERREY	LAS JARAS	2011
33965	35588	1	CIÉNEGA DE FLORES	CIENEGA DE FLORES CENTRO	PESQUERÍA	PESQUERIA	2011
33965	35781	1	CIÉNEGA DE FLORES	CIENEGA DE FLORES CENTRO	SAN NICOLÁS DE LOS GARZA	PERIFERICO NORTE	2011
33965	35001	1	CIÉNEGA DE FLORES	CIENEGA DE FLORES CENTRO	MONTERREY	SAN BERNABE II FOMERREY 120	2011
33965	35820	1	CIÉNEGA DE FLORES	CIENEGA DE FLORES CENTRO	SAN NICOLÁS DE LOS GARZA	JARDINES DE LAS PUENTES	2011
33965	36065	1	CIÉNEGA DE FLORES	CIENEGA DE FLORES CENTRO	SAN PEDRO GARZA GARCÍA	LOS PINOS	2011
33965	36459	1	CIÉNEGA DE FLORES	CIENEGA DE FLORES CENTRO	SANTIAGO	RANCHO SAN VICENTE	2011
33965	36463	1	CIÉNEGA DE FLORES	CIENEGA DE FLORES CENTRO	SANTIAGO	CONGREGACION SAN JOSE NORTE	2011
33965	35102	1	CIÉNEGA DE FLORES	CIENEGA DE FLORES CENTRO	MONTERREY	FRANCISCO VILLA	2011
33965	35002	1	CIÉNEGA DE FLORES	CIENEGA DE FLORES CENTRO	MONTERREY	SAN BERNABE X FOMERREY 113	2011
34018	34358	1	GARCÍA	NUEVO AMANECER	GUADALUPE	GUERRA	2011
34029	35161	1	GARCÍA	LA CRUZ	MONTERREY	LAZARO CARDENAS	2011
33965	35237	1	CIÉNEGA DE FLORES	CIENEGA DE FLORES CENTRO	MONTERREY	GARZA NIETO	2011
34029	34298	1	GARCÍA	LA CRUZ	GUADALUPE	RIBERAS DE LA SILLA (FOMERREY 31)	2011
34018	35121	1	GARCÍA	NUEVO AMANECER	MONTERREY	TIERRA Y LIBERTAD SECTOR SUR	2011
34018	35915	1	GARCÍA	NUEVO AMANECER	SAN NICOLÁS DE LOS GARZA	VALLE DE NOGALAR	2011
34018	36377	1	GARCÍA	NUEVO AMANECER	SANTA CATARINA	HACIENDA SAN JOSE	2011
34029	34053	1	GARCÍA	LA CRUZ	GENERAL ESCOBEDO	CUMBRES ELITE 6TO SECT	2011
34029	34286	1	GARCÍA	LA CRUZ	GUADALUPE	REAL DE SAN MIGUEL 3ER SECT	2011
34029	34590	1	GARCÍA	LA CRUZ	GUADALUPE	RINCON DE LA SIERRA	2011
34029	34380	1	GARCÍA	LA CRUZ	GUADALUPE	PUESTA DEL SOL	2011
34018	34958	1	GARCÍA	NUEVO AMANECER	MONTERREY	CONDOMINIOS CONSTITUCION	2011
34029	34435	1	GARCÍA	LA CRUZ	GUADALUPE	CAMINO REAL	2011
34029	34454	1	GARCÍA	LA CRUZ	GUADALUPE	TOLTECA	2011
34029	34461	1	GARCÍA	LA CRUZ	GUADALUPE	COUNTRY LA SILLA	2011
34029	34536	1	GARCÍA	LA CRUZ	GUADALUPE	ARBOLEDAS DE LA SILLA	2011
34053	35384	1	GENERAL ESCOBEDO	CUMBRES ELITE 6TO SECT	MONTERREY	ARTURO B DE LA GARZA	2011
34053	35447	1	GENERAL ESCOBEDO	CUMBRES ELITE 6TO SECT	MONTERREY	CARACOL	2011
34018	34961	1	GARCÍA	NUEVO AMANECER	MONTERREY	LOMAS	2011
34029	34191	1	GARCÍA	LA CRUZ	GENERAL ESCOBEDO	COLINAS DEL TOPO CHICO	2011
34029	35162	1	GARCÍA	LA CRUZ	MONTERREY	SIMON BOLIVAR	2011
34029	35392	1	GARCÍA	LA CRUZ	MONTERREY	HERIBERTO JARA	2011
34029	35266	1	GARCÍA	LA CRUZ	MONTERREY	JARDINES DE LA MODERNA	2011
34029	35279	1	GARCÍA	LA CRUZ	MONTERREY	ASARCO	2011
34029	35282	1	GARCÍA	LA CRUZ	MONTERREY	NUEVA MADERO	2011
34029	35360	1	GARCÍA	LA CRUZ	MONTERREY	ROMA SUR	2011
34029	35377	1	GARCÍA	LA CRUZ	MONTERREY	ANCIRA	2011
34029	34956	1	GARCÍA	LA CRUZ	MONTERREY	OBRERA	2011
34029	35395	1	GARCÍA	LA CRUZ	MONTERREY	ALTAMIRA	2011
34018	34955	1	GARCÍA	NUEVO AMANECER	MONTERREY	CENTRO DE MONTERREY	2011
34029	35425	1	GARCÍA	LA CRUZ	MONTERREY	VALLE DEL MARQUEZ	2011
34029	35445	1	GARCÍA	LA CRUZ	MONTERREY	RES FLORIDA	2011
34029	35454	1	GARCÍA	LA CRUZ	MONTERREY	JARDIN ESPAÑOL	2011
34029	35461	1	GARCÍA	LA CRUZ	MONTERREY	LTH	2011
34029	35102	1	GARCÍA	LA CRUZ	MONTERREY	FRANCISCO VILLA	2011
34029	34634	1	GARCÍA	LA CRUZ	GUADALUPE	CIUDAD CROC	2011
33965	35279	1	CIÉNEGA DE FLORES	CIENEGA DE FLORES CENTRO	MONTERREY	ASARCO	2011
33965	35178	1	CIÉNEGA DE FLORES	CIENEGA DE FLORES CENTRO	MONTERREY	MITRAS NORTE	2011
34298	35282	1	GUADALUPE	RIBERAS DE LA SILLA (FOMERREY 31)	MONTERREY	NUEVA MADERO	2011
34029	36488	1	GARCÍA	LA CRUZ	SANTIAGO	CONCEPCION SALAZAR	2011
34029	35915	1	GARCÍA	LA CRUZ	SAN NICOLÁS DE LOS GARZA	VALLE DE NOGALAR	2011
34029	35945	1	GARCÍA	LA CRUZ	SAN NICOLÁS DE LOS GARZA	NUEVO MUNDO SECT 2	2011
34029	35973	1	GARCÍA	LA CRUZ	SAN PEDRO GARZA GARCÍA	AMPL SAN PEDRO 400	2011
34029	36329	1	GARCÍA	LA CRUZ	SANTA CATARINA	JOSE MARIA MORELOS	2011
34034	35376	1	GARCÍA	LAS PALMAS	MONTERREY	INDEPENDENCIA	2011
34029	36425	1	GARCÍA	LA CRUZ	SANTA CATARINA	RINCON DEL PONIENTE	2011
34034	34079	1	GARCÍA	LAS PALMAS	GENERAL ESCOBEDO	NUEVA CASTILLA	2011
34029	35629	1	GARCÍA	LA CRUZ	SALINAS VICTORIA	SALINAS VICTORIA (CENTRO)	2011
34034	34313	1	GARCÍA	LAS PALMAS	GUADALUPE	ARBOLEDAS DEL ORIENTE	2011
34034	34615	1	GARCÍA	LAS PALMAS	GUADALUPE	31 DE DICIEMBRE	2011
34034	35283	1	GARCÍA	LAS PALMAS	MONTERREY	VENUSTIANO CARRANZA	2011
34041	34760	1	GENERAL ESCOBEDO	LA ALIANZA	JUÁREZ	FRACC FUENTES DE JUAREZ	2011
34041	35009	1	GENERAL ESCOBEDO	LA ALIANZA	MONTERREY	SAN BERNABE FOMERREY 25	2011
34041	35068	1	GENERAL ESCOBEDO	LA ALIANZA	MONTERREY	CROC	2011
34029	35656	1	GARCÍA	LA CRUZ	SAN NICOLÁS DE LOS GARZA	RES ROBLE 4TO SECT	2011
34029	35557	1	GARCÍA	LA CRUZ	MONTERREY	LOMAS DE VALLE ALTO	2011
34045	35545	1	GENERAL ESCOBEDO	PORTAL DE HIERRO	MONTERREY	JARDINES DE LA ESTANZUELA	2011
34041	34066	1	GENERAL ESCOBEDO	LA ALIANZA	GENERAL ESCOBEDO	LOS ELIZONDO	2011
34037	35168	1	GARCÍA	FRACC VILLAS DEL PONIENTE	MONTERREY	NIÑO ARTILLERO	2011
34037	35264	1	GARCÍA	FRACC VILLAS DEL PONIENTE	MONTERREY	MODERNA	2011
34037	35384	1	GARCÍA	FRACC VILLAS DEL PONIENTE	MONTERREY	ARTURO B DE LA GARZA	2011
34037	35418	1	GARCÍA	FRACC VILLAS DEL PONIENTE	MONTERREY	MARTIRES DE TLATELOLCO	2011
34037	35776	1	GARCÍA	FRACC VILLAS DEL PONIENTE	SAN NICOLÁS DE LOS GARZA	CUAUHTEMOC SECT 2	2011
34037	35931	1	GARCÍA	FRACC VILLAS DEL PONIENTE	SAN NICOLÁS DE LOS GARZA	FLORIDOS BOSQUES DEL NOGALAR	2011
34041	34359	1	GENERAL ESCOBEDO	LA ALIANZA	GUADALUPE	GUERRA NORTE	2011
34029	36001	1	GARCÍA	LA CRUZ	SAN PEDRO GARZA GARCÍA	DEL VALLE	2011
34041	34527	1	GENERAL ESCOBEDO	LA ALIANZA	GUADALUPE	VILLA OLIMPICA	2011
34041	34643	1	GENERAL ESCOBEDO	LA ALIANZA	GUADALUPE	MARIA TERESA	2011
34041	34648	1	GENERAL ESCOBEDO	LA ALIANZA	GUADALUPE	VALLE DEL SOL	2011
34034	35869	1	GARCÍA	LAS PALMAS	SAN NICOLÁS DE LOS GARZA	LOS REALES	2011
34034	35524	1	GARCÍA	LAS PALMAS	MONTERREY	FRACCIONAMIENTO LA RIOJA	2011
34034	35506	1	GARCÍA	LAS PALMAS	MONTERREY	MEDEROS	2011
34053	34634	1	GENERAL ESCOBEDO	CUMBRES ELITE 6TO SECT	GUADALUPE	CIUDAD CROC	2011
34045	35572	1	GENERAL ESCOBEDO	PORTAL DE HIERRO	MONTERREY	LAS JARAS	2011
34029	35465	1	GARCÍA	LA CRUZ	MONTERREY	ALTAVISTA	2011
34041	36459	1	GENERAL ESCOBEDO	LA ALIANZA	SANTIAGO	RANCHO SAN VICENTE	2011
34041	35424	1	GENERAL ESCOBEDO	LA ALIANZA	MONTERREY	REVOLUCION PROLETARIA	2011
34041	35447	1	GENERAL ESCOBEDO	LA ALIANZA	MONTERREY	CARACOL	2011
34041	35524	1	GENERAL ESCOBEDO	LA ALIANZA	MONTERREY	FRACCIONAMIENTO LA RIOJA	2011
34041	35788	1	GENERAL ESCOBEDO	LA ALIANZA	SAN NICOLÁS DE LOS GARZA	CIUDAD UNIVERSITARIA	2011
34045	34955	1	GENERAL ESCOBEDO	PORTAL DE HIERRO	MONTERREY	CENTRO DE MONTERREY	2011
34041	36266	1	GENERAL ESCOBEDO	LA ALIANZA	SANTA CATARINA	LA ERMITA	2011
34045	34395	1	GENERAL ESCOBEDO	PORTAL DE HIERRO	GUADALUPE	EL SABINO	2011
34041	35380	1	GENERAL ESCOBEDO	LA ALIANZA	MONTERREY	LA PEDRERA	2011
34045	34507	1	GENERAL ESCOBEDO	PORTAL DE HIERRO	GUADALUPE	GUADALUPE VICTORIA	2011
34045	34718	1	GENERAL ESCOBEDO	PORTAL DE HIERRO	JUÁREZ	REAL DE SAN JOSE	2011
34045	34748	1	GENERAL ESCOBEDO	PORTAL DE HIERRO	JUÁREZ	LA PAZ	2011
34029	35545	1	GARCÍA	LA CRUZ	MONTERREY	JARDINES DE LA ESTANZUELA	2011
34029	35532	1	GARCÍA	LA CRUZ	MONTERREY	LOS CRISTALES	2011
34270	35169	1	GUADALUPE	HACIENDA SAN MIGUEL	MONTERREY	HIDALGO	2011
34041	35407	1	GENERAL ESCOBEDO	LA ALIANZA	MONTERREY	CERRO DE CAMPANA	2011
34041	35305	1	GENERAL ESCOBEDO	LA ALIANZA	MONTERREY	CUMBRES 5TO SECT SECC A	2011
34045	35629	1	GENERAL ESCOBEDO	PORTAL DE HIERRO	SALINAS VICTORIA	SALINAS VICTORIA (CENTRO)	2011
34053	35102	1	GENERAL ESCOBEDO	CUMBRES ELITE 6TO SECT	MONTERREY	FRANCISCO VILLA	2011
34045	36484	1	GENERAL ESCOBEDO	PORTAL DE HIERRO	SANTIAGO	FRACC LA BOCA	2011
34053	34366	1	GENERAL ESCOBEDO	CUMBRES ELITE 6TO SECT	GUADALUPE	PARAISO	2011
34053	34461	1	GENERAL ESCOBEDO	CUMBRES ELITE 6TO SECT	GUADALUPE	COUNTRY LA SILLA	2011
34053	34955	1	GENERAL ESCOBEDO	CUMBRES ELITE 6TO SECT	MONTERREY	CENTRO DE MONTERREY	2011
34045	35237	1	GENERAL ESCOBEDO	PORTAL DE HIERRO	MONTERREY	GARZA NIETO	2011
34053	34956	1	GENERAL ESCOBEDO	CUMBRES ELITE 6TO SECT	MONTERREY	OBRERA	2011
34053	35261	1	GENERAL ESCOBEDO	CUMBRES ELITE 6TO SECT	MONTERREY	CEMENTOS	2011
34041	35696	1	GENERAL ESCOBEDO	LA ALIANZA	SAN NICOLÁS DE LOS GARZA	MIRADOR SAN NICOLAS	2011
34053	35264	1	GENERAL ESCOBEDO	CUMBRES ELITE 6TO SECT	MONTERREY	MODERNA	2011
34053	35365	1	GENERAL ESCOBEDO	CUMBRES ELITE 6TO SECT	MONTERREY	LOMA LARGA	2011
34053	35377	1	GENERAL ESCOBEDO	CUMBRES ELITE 6TO SECT	MONTERREY	ANCIRA	2011
34045	35376	1	GENERAL ESCOBEDO	PORTAL DE HIERRO	MONTERREY	INDEPENDENCIA	2011
34045	35002	1	GENERAL ESCOBEDO	PORTAL DE HIERRO	MONTERREY	SAN BERNABE X FOMERREY 113	2011
34041	35264	1	GENERAL ESCOBEDO	LA ALIANZA	MONTERREY	MODERNA	2011
34053	35454	1	GENERAL ESCOBEDO	CUMBRES ELITE 6TO SECT	MONTERREY	JARDIN ESPAÑOL	2011
34053	35557	1	GENERAL ESCOBEDO	CUMBRES ELITE 6TO SECT	MONTERREY	LOMAS DE VALLE ALTO	2011
34191	35392	1	GENERAL ESCOBEDO	COLINAS DEL TOPO CHICO	MONTERREY	HERIBERTO JARA	2011
34061	36375	1	GENERAL ESCOBEDO	GENERAL ESCOBEDO CENTRO	SANTA CATARINA	EL OBISPO	2011
34053	36471	1	GENERAL ESCOBEDO	CUMBRES ELITE 6TO SECT	SANTIAGO	SAN FRANCISCO	2011
34061	34683	1	GENERAL ESCOBEDO	GENERAL ESCOBEDO CENTRO	GUADALUPE	CERRO AZUL	2011
34061	34742	1	GENERAL ESCOBEDO	GENERAL ESCOBEDO CENTRO	JUÁREZ	COLINAS DE SAN JUAN	2011
34061	35036	1	GENERAL ESCOBEDO	GENERAL ESCOBEDO CENTRO	MONTERREY	SANTA CECILIA	2011
34061	35050	1	GENERAL ESCOBEDO	GENERAL ESCOBEDO CENTRO	MONTERREY	AZTLAN	2011
34061	35123	1	GENERAL ESCOBEDO	GENERAL ESCOBEDO CENTRO	MONTERREY	TIERRA Y LIBERTAD SECT CENTRO	2011
34066	34776	1	GENERAL ESCOBEDO	LOS ELIZONDO	JUÁREZ	RANCHO VIEJO	2011
34066	36399	1	GENERAL ESCOBEDO	LOS ELIZONDO	SANTA CATARINA	PRADERAS DE SANTA CATARINA	2011
34066	34298	1	GENERAL ESCOBEDO	LOS ELIZONDO	GUADALUPE	RIBERAS DE LA SILLA (FOMERREY 31)	2011
34066	34318	1	GENERAL ESCOBEDO	LOS ELIZONDO	GUADALUPE	LA FLORESTA	2011
34066	34373	1	GENERAL ESCOBEDO	LOS ELIZONDO	GUADALUPE	VALLES DE CHAPULTEPEC	2011
34066	34527	1	GENERAL ESCOBEDO	LOS ELIZONDO	GUADALUPE	VILLA OLIMPICA	2011
34066	34760	1	GENERAL ESCOBEDO	LOS ELIZONDO	JUÁREZ	FRACC FUENTES DE JUAREZ	2011
34066	34768	1	GENERAL ESCOBEDO	LOS ELIZONDO	JUÁREZ	AMERICA UNIDA	2011
34061	35376	1	GENERAL ESCOBEDO	GENERAL ESCOBEDO CENTRO	MONTERREY	INDEPENDENCIA	2011
34066	35096	1	GENERAL ESCOBEDO	LOS ELIZONDO	MONTERREY	TIRO AL BLANCO	2011
34066	36459	1	GENERAL ESCOBEDO	LOS ELIZONDO	SANTIAGO	RANCHO SAN VICENTE	2011
34066	35447	1	GENERAL ESCOBEDO	LOS ELIZONDO	MONTERREY	CARACOL	2011
34066	35285	1	GENERAL ESCOBEDO	LOS ELIZONDO	MONTERREY	TREVIÑO	2011
34066	35289	1	GENERAL ESCOBEDO	LOS ELIZONDO	MONTERREY	PABLO A DE LA GARZA	2011
34066	35362	1	GENERAL ESCOBEDO	LOS ELIZONDO	MONTERREY	NUEVO CROC INFONAVIT	2011
34066	35380	1	GENERAL ESCOBEDO	LOS ELIZONDO	MONTERREY	LA PEDRERA	2011
34066	35384	1	GENERAL ESCOBEDO	LOS ELIZONDO	MONTERREY	ARTURO B DE LA GARZA	2011
34066	35407	1	GENERAL ESCOBEDO	LOS ELIZONDO	MONTERREY	CERRO DE CAMPANA	2011
34066	35102	1	GENERAL ESCOBEDO	LOS ELIZONDO	MONTERREY	FRANCISCO VILLA	2011
34066	35279	1	GENERAL ESCOBEDO	LOS ELIZONDO	MONTERREY	ASARCO	2011
34066	35524	1	GENERAL ESCOBEDO	LOS ELIZONDO	MONTERREY	FRACCIONAMIENTO LA RIOJA	2011
34066	35545	1	GENERAL ESCOBEDO	LOS ELIZONDO	MONTERREY	JARDINES DE LA ESTANZUELA	2011
34066	35588	1	GENERAL ESCOBEDO	LOS ELIZONDO	PESQUERÍA	PESQUERIA	2011
34066	35788	1	GENERAL ESCOBEDO	LOS ELIZONDO	SAN NICOLÁS DE LOS GARZA	CIUDAD UNIVERSITARIA	2011
34066	35937	1	GENERAL ESCOBEDO	LOS ELIZONDO	SAN NICOLÁS DE LOS GARZA	CONSTITUYENTES DE QUERETARO SECT 2	2011
34066	36001	1	GENERAL ESCOBEDO	LOS ELIZONDO	SAN PEDRO GARZA GARCÍA	DEL VALLE	2011
34066	36266	1	GENERAL ESCOBEDO	LOS ELIZONDO	SANTA CATARINA	LA ERMITA	2011
34138	36484	1	GENERAL ESCOBEDO	LAS MALVINAS	SANTIAGO	FRACC LA BOCA	2011
34191	35465	1	GENERAL ESCOBEDO	COLINAS DEL TOPO CHICO	MONTERREY	ALTAVISTA	2011
34079	35524	1	GENERAL ESCOBEDO	NUEVA CASTILLA	MONTERREY	FRACCIONAMIENTO LA RIOJA	2011
34066	36469	1	GENERAL ESCOBEDO	LOS ELIZONDO	SANTIAGO	DEL MAESTRO	2011
34066	36488	1	GENERAL ESCOBEDO	LOS ELIZONDO	SANTIAGO	CONCEPCION SALAZAR	2011
34079	34313	1	GENERAL ESCOBEDO	NUEVA CASTILLA	GUADALUPE	ARBOLEDAS DEL ORIENTE	2011
34079	34615	1	GENERAL ESCOBEDO	NUEVA CASTILLA	GUADALUPE	31 DE DICIEMBRE	2011
34079	35283	1	GENERAL ESCOBEDO	NUEVA CASTILLA	MONTERREY	VENUSTIANO CARRANZA	2011
34079	35376	1	GENERAL ESCOBEDO	NUEVA CASTILLA	MONTERREY	INDEPENDENCIA	2011
34117	35588	1	GENERAL ESCOBEDO	CELESTINO GASCA	PESQUERÍA	PESQUERIA	2011
34066	36463	1	GENERAL ESCOBEDO	LOS ELIZONDO	SANTIAGO	CONGREGACION SAN JOSE NORTE	2011
34079	35869	1	GENERAL ESCOBEDO	NUEVA CASTILLA	SAN NICOLÁS DE LOS GARZA	LOS REALES	2011
34079	36484	1	GENERAL ESCOBEDO	NUEVA CASTILLA	SANTIAGO	FRACC LA BOCA	2011
34093	35465	1	GENERAL ESCOBEDO	PUERTA DEL NORTE	MONTERREY	ALTAVISTA	2011
34117	34955	1	GENERAL ESCOBEDO	CELESTINO GASCA	MONTERREY	CENTRO DE MONTERREY	2011
34117	35384	1	GENERAL ESCOBEDO	CELESTINO GASCA	MONTERREY	ARTURO B DE LA GARZA	2011
34117	35460	1	GENERAL ESCOBEDO	CELESTINO GASCA	MONTERREY	LADRILLERA	2011
34079	35506	1	GENERAL ESCOBEDO	NUEVA CASTILLA	MONTERREY	MEDEROS	2011
34117	36457	1	GENERAL ESCOBEDO	CELESTINO GASCA	SANTIAGO	MARROQUIN	2011
34134	36429	1	GENERAL ESCOBEDO	TOPO GRANDE SUR	SANTA CATARINA	PARQUE INDUSTRIAL LAS PALMAS	2011
34134	36476	1	GENERAL ESCOBEDO	TOPO GRANDE SUR	SANTIAGO	CONDADO DE ASTURIAS	2011
34134	34719	1	GENERAL ESCOBEDO	TOPO GRANDE SUR	JUÁREZ	LOMAS DEL SOL	2011
34134	35028	1	GENERAL ESCOBEDO	TOPO GRANDE SUR	MONTERREY	LOMAS MODELO	2011
34134	35285	1	GENERAL ESCOBEDO	TOPO GRANDE SUR	MONTERREY	TREVIÑO	2011
34134	35350	1	GENERAL ESCOBEDO	TOPO GRANDE SUR	MONTERREY	SAN JERONIMO	2011
34134	35442	1	GENERAL ESCOBEDO	TOPO GRANDE SUR	MONTERREY	BUENOS AIRES	2011
34134	35957	1	GENERAL ESCOBEDO	TOPO GRANDE SUR	SAN NICOLÁS DE LOS GARZA	FIDEL VELAZQUEZ SECT 2	2011
34134	34253	1	GENERAL ESCOBEDO	TOPO GRANDE SUR	GUADALUPE	SAN RAFAEL	2011
34134	34525	1	GENERAL ESCOBEDO	TOPO GRANDE SUR	GUADALUPE	VALLES DE LA SILLA	2011
34138	34263	1	GENERAL ESCOBEDO	LAS MALVINAS	GUADALUPE	PLAZA SAN ANTONIO	2011
34138	34461	1	GENERAL ESCOBEDO	LAS MALVINAS	GUADALUPE	COUNTRY LA SILLA	2011
34138	34507	1	GENERAL ESCOBEDO	LAS MALVINAS	GUADALUPE	GUADALUPE VICTORIA	2011
34138	35232	1	GENERAL ESCOBEDO	LAS MALVINAS	MONTERREY	ESTRELLA	2011
34138	35409	1	GENERAL ESCOBEDO	LAS MALVINAS	MONTERREY	LOS ROSALES	2011
34138	35829	1	GENERAL ESCOBEDO	LAS MALVINAS	SAN NICOLÁS DE LOS GARZA	ARBOLEDAS DE SAN JORGE	2011
34066	35412	1	GENERAL ESCOBEDO	LOS ELIZONDO	MONTERREY	BUROCRATAS MUNICIPALES	2011
34161	34251	1	GENERAL ESCOBEDO	PARQUE INDUSTRIAL ESCOBEDO II	GUADALUPE	PROVIVIENDA GUADALUPE	2011
34161	34431	1	GENERAL ESCOBEDO	PARQUE INDUSTRIAL ESCOBEDO II	GUADALUPE	VALLE HERMOSO 2DO SECT	2011
34191	35161	1	GENERAL ESCOBEDO	COLINAS DEL TOPO CHICO	MONTERREY	LAZARO CARDENAS	2011
34161	34768	1	GENERAL ESCOBEDO	PARQUE INDUSTRIAL ESCOBEDO II	JUÁREZ	AMERICA UNIDA	2011
34161	34955	1	GENERAL ESCOBEDO	PARQUE INDUSTRIAL ESCOBEDO II	MONTERREY	CENTRO DE MONTERREY	2011
34161	35020	1	GENERAL ESCOBEDO	PARQUE INDUSTRIAL ESCOBEDO II	MONTERREY	LOMAS DE CUMBRES	2011
34161	35102	1	GENERAL ESCOBEDO	PARQUE INDUSTRIAL ESCOBEDO II	MONTERREY	FRANCISCO VILLA	2011
34161	35178	1	GENERAL ESCOBEDO	PARQUE INDUSTRIAL ESCOBEDO II	MONTERREY	MITRAS NORTE	2011
34161	35458	1	GENERAL ESCOBEDO	PARQUE INDUSTRIAL ESCOBEDO II	MONTERREY	PRIMAVERA	2011
34161	35588	1	GENERAL ESCOBEDO	PARQUE INDUSTRIAL ESCOBEDO II	PESQUERÍA	PESQUERIA	2011
34161	35384	1	GENERAL ESCOBEDO	PARQUE INDUSTRIAL ESCOBEDO II	MONTERREY	ARTURO B DE LA GARZA	2011
34161	35638	1	GENERAL ESCOBEDO	PARQUE INDUSTRIAL ESCOBEDO II	SAN NICOLÁS DE LOS GARZA	CENTRO DE SAN NICOLAS DE LOS GARZA	2011
34161	36452	1	GENERAL ESCOBEDO	PARQUE INDUSTRIAL ESCOBEDO II	SANTIAGO	FRACC EL FAISAN	2011
34161	36459	1	GENERAL ESCOBEDO	PARQUE INDUSTRIAL ESCOBEDO II	SANTIAGO	RANCHO SAN VICENTE	2011
34161	36488	1	GENERAL ESCOBEDO	PARQUE INDUSTRIAL ESCOBEDO II	SANTIAGO	CONCEPCION SALAZAR	2011
34191	34955	1	GENERAL ESCOBEDO	COLINAS DEL TOPO CHICO	MONTERREY	CENTRO DE MONTERREY	2011
34251	34461	1	GUADALUPE	PROVIVIENDA GUADALUPE	GUADALUPE	COUNTRY LA SILLA	2011
34161	34713	1	GENERAL ESCOBEDO	PARQUE INDUSTRIAL ESCOBEDO II	JUÁREZ	BENITO JUAREZ CENTRO	2011
34191	35162	1	GENERAL ESCOBEDO	COLINAS DEL TOPO CHICO	MONTERREY	SIMON BOLIVAR	2011
34161	34461	1	GENERAL ESCOBEDO	PARQUE INDUSTRIAL ESCOBEDO II	GUADALUPE	COUNTRY LA SILLA	2011
34230	34955	1	GENERAL ZUAZUA	GENERAL ZUAZUA CENTRO	MONTERREY	CENTRO DE MONTERREY	2011
34191	35545	1	GENERAL ESCOBEDO	COLINAS DEL TOPO CHICO	MONTERREY	JARDINES DE LA ESTANZUELA	2011
34191	35945	1	GENERAL ESCOBEDO	COLINAS DEL TOPO CHICO	SAN NICOLÁS DE LOS GARZA	NUEVO MUNDO SECT 2	2011
34230	34279	1	GENERAL ZUAZUA	GENERAL ZUAZUA CENTRO	GUADALUPE	COLONIAL SAN MIGUEL 2DO SECT	2011
34230	34287	1	GENERAL ZUAZUA	GENERAL ZUAZUA CENTRO	GUADALUPE	VALLE SOLEADO	2011
34230	34298	1	GENERAL ZUAZUA	GENERAL ZUAZUA CENTRO	GUADALUPE	RIBERAS DE LA SILLA (FOMERREY 31)	2011
34230	34407	1	GENERAL ZUAZUA	GENERAL ZUAZUA CENTRO	GUADALUPE	RIO	2011
34230	35087	1	GENERAL ZUAZUA	GENERAL ZUAZUA CENTRO	MONTERREY	SAN BERNABE V	2011
34191	35261	1	GENERAL ESCOBEDO	COLINAS DEL TOPO CHICO	MONTERREY	CEMENTOS	2011
34230	35267	1	GENERAL ZUAZUA	GENERAL ZUAZUA CENTRO	MONTERREY	SANTA FE	2011
34230	35420	1	GENERAL ZUAZUA	GENERAL ZUAZUA CENTRO	MONTERREY	SIERRA VENTANA	2011
34230	35532	1	GENERAL ZUAZUA	GENERAL ZUAZUA CENTRO	MONTERREY	LOS CRISTALES	2011
34230	35557	1	GENERAL ZUAZUA	GENERAL ZUAZUA CENTRO	MONTERREY	LOMAS DE VALLE ALTO	2011
34251	34431	1	GUADALUPE	PROVIVIENDA GUADALUPE	GUADALUPE	VALLE HERMOSO 2DO SECT	2011
34191	35376	1	GENERAL ESCOBEDO	COLINAS DEL TOPO CHICO	MONTERREY	INDEPENDENCIA	2011
34251	34713	1	GUADALUPE	PROVIVIENDA GUADALUPE	JUÁREZ	BENITO JUAREZ CENTRO	2011
34251	35178	1	GUADALUPE	PROVIVIENDA GUADALUPE	MONTERREY	MITRAS NORTE	2011
34262	36383	1	GUADALUPE	PEDREGAL DE LINDA VISTA	SANTA CATARINA	ADOLFO LOPEZ MATEOS INFONAVIT	2011
34253	35957	1	GUADALUPE	SAN RAFAEL	SAN NICOLÁS DE LOS GARZA	FIDEL VELAZQUEZ SECT 2	2011
34251	36459	1	GUADALUPE	PROVIVIENDA GUADALUPE	SANTIAGO	RANCHO SAN VICENTE	2011
34253	34525	1	GUADALUPE	SAN RAFAEL	GUADALUPE	VALLES DE LA SILLA	2011
34253	34719	1	GUADALUPE	SAN RAFAEL	JUÁREZ	LOMAS DEL SOL	2011
34253	35028	1	GUADALUPE	SAN RAFAEL	MONTERREY	LOMAS MODELO	2011
34253	35285	1	GUADALUPE	SAN RAFAEL	MONTERREY	TREVIÑO	2011
34253	35350	1	GUADALUPE	SAN RAFAEL	MONTERREY	SAN JERONIMO	2011
34256	35384	1	GUADALUPE	VILLA DE SAN MIGUEL	MONTERREY	ARTURO B DE LA GARZA	2011
34262	34368	1	GUADALUPE	PEDREGAL DE LINDA VISTA	GUADALUPE	POLANCO ORIENTE	2011
34253	36429	1	GUADALUPE	SAN RAFAEL	SANTA CATARINA	PARQUE INDUSTRIAL LAS PALMAS	2011
34253	36476	1	GUADALUPE	SAN RAFAEL	SANTIAGO	CONDADO DE ASTURIAS	2011
34256	34634	1	GUADALUPE	VILLA DE SAN MIGUEL	GUADALUPE	CIUDAD CROC	2011
34256	34955	1	GUADALUPE	VILLA DE SAN MIGUEL	MONTERREY	CENTRO DE MONTERREY	2011
34256	35168	1	GUADALUPE	VILLA DE SAN MIGUEL	MONTERREY	NIÑO ARTILLERO	2011
34256	35264	1	GUADALUPE	VILLA DE SAN MIGUEL	MONTERREY	MODERNA	2011
34253	35442	1	GUADALUPE	SAN RAFAEL	MONTERREY	BUENOS AIRES	2011
34251	35458	1	GUADALUPE	PROVIVIENDA GUADALUPE	MONTERREY	PRIMAVERA	2011
34256	35418	1	GUADALUPE	VILLA DE SAN MIGUEL	MONTERREY	MARTIRES DE TLATELOLCO	2011
34256	35931	1	GUADALUPE	VILLA DE SAN MIGUEL	SAN NICOLÁS DE LOS GARZA	FLORIDOS BOSQUES DEL NOGALAR	2011
34270	34955	1	GUADALUPE	HACIENDA SAN MIGUEL	MONTERREY	CENTRO DE MONTERREY	2011
34263	36484	1	GUADALUPE	PLAZA SAN ANTONIO	SANTIAGO	FRACC LA BOCA	2011
34263	35829	1	GUADALUPE	PLAZA SAN ANTONIO	SAN NICOLÁS DE LOS GARZA	ARBOLEDAS DE SAN JORGE	2011
34263	35409	1	GUADALUPE	PLAZA SAN ANTONIO	MONTERREY	LOS ROSALES	2011
34263	35232	1	GUADALUPE	PLAZA SAN ANTONIO	MONTERREY	ESTRELLA	2011
34263	34507	1	GUADALUPE	PLAZA SAN ANTONIO	GUADALUPE	GUADALUPE VICTORIA	2011
34256	35776	1	GUADALUPE	VILLA DE SAN MIGUEL	SAN NICOLÁS DE LOS GARZA	CUAUHTEMOC SECT 2	2011
34263	34461	1	GUADALUPE	PLAZA SAN ANTONIO	GUADALUPE	COUNTRY LA SILLA	2011
34262	35724	1	GUADALUPE	PEDREGAL DE LINDA VISTA	SAN NICOLÁS DE LOS GARZA	VICENTE GUERRERO (FOMERREY 46)	2011
34262	35557	1	GUADALUPE	PEDREGAL DE LINDA VISTA	MONTERREY	LOMAS DE VALLE ALTO	2011
34262	35102	1	GUADALUPE	PEDREGAL DE LINDA VISTA	MONTERREY	FRANCISCO VILLA	2011
34262	34603	1	GUADALUPE	PEDREGAL DE LINDA VISTA	GUADALUPE	TIERRA PROPIA SECT 1	2011
34262	34507	1	GUADALUPE	PEDREGAL DE LINDA VISTA	GUADALUPE	GUADALUPE VICTORIA	2011
34037	34955	1	GARCÍA	FRACC VILLAS DEL PONIENTE	MONTERREY	CENTRO DE MONTERREY	2011
34037	34634	1	GARCÍA	FRACC VILLAS DEL PONIENTE	GUADALUPE	CIUDAD CROC	2011
34037	34256	1	GARCÍA	FRACC VILLAS DEL PONIENTE	GUADALUPE	VILLA DE SAN MIGUEL	2011
34272	35102	1	GUADALUPE	INFONAVIT BENITO JUAREZ	MONTERREY	FRANCISCO VILLA	2011
34271	35384	1	GUADALUPE	HDA SAN MIGUEL SECT JARDINES	MONTERREY	ARTURO B DE LA GARZA	2011
34272	35820	1	GUADALUPE	INFONAVIT BENITO JUAREZ	SAN NICOLÁS DE LOS GARZA	JARDINES DE LAS PUENTES	2011
34271	35496	1	GUADALUPE	HDA SAN MIGUEL SECT JARDINES	MONTERREY	EMPLEADOS SFEO	2011
34271	35588	1	GUADALUPE	HDA SAN MIGUEL SECT JARDINES	PESQUERÍA	PESQUERIA	2011
34272	34955	1	GUADALUPE	INFONAVIT BENITO JUAREZ	MONTERREY	CENTRO DE MONTERREY	2011
34272	35001	1	GUADALUPE	INFONAVIT BENITO JUAREZ	MONTERREY	SAN BERNABE II FOMERREY 120	2011
34272	35781	1	GUADALUPE	INFONAVIT BENITO JUAREZ	SAN NICOLÁS DE LOS GARZA	PERIFERICO NORTE	2011
34271	35264	1	GUADALUPE	HDA SAN MIGUEL SECT JARDINES	MONTERREY	MODERNA	2011
34286	35376	1	GUADALUPE	REAL DE SAN MIGUEL 3ER SECT	MONTERREY	INDEPENDENCIA	2011
34286	35395	1	GUADALUPE	REAL DE SAN MIGUEL 3ER SECT	MONTERREY	ALTAMIRA	2011
34286	35532	1	GUADALUPE	REAL DE SAN MIGUEL 3ER SECT	MONTERREY	LOS CRISTALES	2011
34294	34713	1	GUADALUPE	PARQUE INDUSTRIAL SAN MIGUEL	JUÁREZ	BENITO JUAREZ CENTRO	2011
34291	35384	1	GUADALUPE	CAÑADA BLANCA	MONTERREY	ARTURO B DE LA GARZA	2011
34291	35443	1	GUADALUPE	CAÑADA BLANCA	MONTERREY	FLORIDA	2011
34271	35325	1	GUADALUPE	HDA SAN MIGUEL SECT JARDINES	MONTERREY	VALLE DE SAN JERONIMO	2011
34271	35102	1	GUADALUPE	HDA SAN MIGUEL SECT JARDINES	MONTERREY	FRANCISCO VILLA	2011
34291	36459	1	GUADALUPE	CAÑADA BLANCA	SANTIAGO	RANCHO SAN VICENTE	2011
34286	35266	1	GUADALUPE	REAL DE SAN MIGUEL 3ER SECT	MONTERREY	JARDINES DE LA MODERNA	2011
34284	35450	1	GUADALUPE	REAL DE SAN MIGUEL 1ER SECT	MONTERREY	NUEVA RES ESPAÑOLA	2011
34284	35694	1	GUADALUPE	REAL DE SAN MIGUEL 1ER SECT	SAN NICOLÁS DE LOS GARZA	BALCONES DE ANAHUAC	2011
34284	36459	1	GUADALUPE	REAL DE SAN MIGUEL 1ER SECT	SANTIAGO	RANCHO SAN VICENTE	2011
34286	34298	1	GUADALUPE	REAL DE SAN MIGUEL 3ER SECT	GUADALUPE	RIBERAS DE LA SILLA (FOMERREY 31)	2011
34286	34454	1	GUADALUPE	REAL DE SAN MIGUEL 3ER SECT	GUADALUPE	TOLTECA	2011
34286	34590	1	GUADALUPE	REAL DE SAN MIGUEL 3ER SECT	GUADALUPE	RINCON DE LA SIERRA	2011
34286	35360	1	GUADALUPE	REAL DE SAN MIGUEL 3ER SECT	MONTERREY	ROMA SUR	2011
34271	35067	1	GUADALUPE	HDA SAN MIGUEL SECT JARDINES	MONTERREY	CENTRAL	2011
34279	35087	1	GUADALUPE	COLONIAL SAN MIGUEL 2DO SECT	MONTERREY	SAN BERNABE V	2011
34279	34298	1	GUADALUPE	COLONIAL SAN MIGUEL 2DO SECT	GUADALUPE	RIBERAS DE LA SILLA (FOMERREY 31)	2011
34272	36065	1	GUADALUPE	INFONAVIT BENITO JUAREZ	SAN PEDRO GARZA GARCÍA	LOS PINOS	2011
34271	35376	1	GUADALUPE	HDA SAN MIGUEL SECT JARDINES	MONTERREY	INDEPENDENCIA	2011
34271	34955	1	GUADALUPE	HDA SAN MIGUEL SECT JARDINES	MONTERREY	CENTRO DE MONTERREY	2011
34271	34968	1	GUADALUPE	HDA SAN MIGUEL SECT JARDINES	MONTERREY	OBISPADO	2011
34291	35549	1	GUADALUPE	CAÑADA BLANCA	MONTERREY	NUEVA ESTANZUELA	2011
34294	34314	1	GUADALUPE	PARQUE INDUSTRIAL SAN MIGUEL	GUADALUPE	EDUARDO CABALLERO ESCAMILLA	2011
34380	35461	1	GUADALUPE	PUESTA DEL SOL	MONTERREY	LTH	2011
34287	35420	1	GUADALUPE	VALLE SOLEADO	MONTERREY	SIERRA VENTANA	2011
34287	35009	1	GUADALUPE	VALLE SOLEADO	MONTERREY	SAN BERNABE FOMERREY 25	2011
34287	35716	1	GUADALUPE	VALLE SOLEADO	SAN NICOLÁS DE LOS GARZA	BET-EL	2011
34287	35050	1	GUADALUPE	VALLE SOLEADO	MONTERREY	AZTLAN	2011
34287	35267	1	GUADALUPE	VALLE SOLEADO	MONTERREY	SANTA FE	2011
34287	35377	1	GUADALUPE	VALLE SOLEADO	MONTERREY	ANCIRA	2011
34287	35393	1	GUADALUPE	VALLE SOLEADO	MONTERREY	LUIS ECHEVERRIA	2011
34287	35557	1	GUADALUPE	VALLE SOLEADO	MONTERREY	LOMAS DE VALLE ALTO	2011
34287	34648	1	GUADALUPE	VALLE SOLEADO	GUADALUPE	VALLE DEL SOL	2011
34314	35371	1	GUADALUPE	EDUARDO CABALLERO ESCAMILLA	MONTERREY	DEL CARMEN	2011
34314	35442	1	GUADALUPE	EDUARDO CABALLERO ESCAMILLA	MONTERREY	BUENOS AIRES	2011
34314	35449	1	GUADALUPE	EDUARDO CABALLERO ESCAMILLA	MONTERREY	ESPAÑA	2011
34314	35788	1	GUADALUPE	EDUARDO CABALLERO ESCAMILLA	SAN NICOLÁS DE LOS GARZA	CIUDAD UNIVERSITARIA	2011
34380	35282	1	GUADALUPE	PUESTA DEL SOL	MONTERREY	NUEVA MADERO	2011
34380	35425	1	GUADALUPE	PUESTA DEL SOL	MONTERREY	VALLE DEL MARQUEZ	2011
34287	34681	1	GUADALUPE	VALLE SOLEADO	GUADALUPE	SAN SEBASTIAN	2011
34287	34407	1	GUADALUPE	VALLE SOLEADO	GUADALUPE	RIO	2011
34294	34395	1	GUADALUPE	PARQUE INDUSTRIAL SAN MIGUEL	GUADALUPE	EL SABINO	2011
34294	35449	1	GUADALUPE	PARQUE INDUSTRIAL SAN MIGUEL	MONTERREY	ESPAÑA	2011
34294	34955	1	GUADALUPE	PARQUE INDUSTRIAL SAN MIGUEL	MONTERREY	CENTRO DE MONTERREY	2011
34291	34961	1	GUADALUPE	CAÑADA BLANCA	MONTERREY	LOMAS	2011
34294	35162	1	GUADALUPE	PARQUE INDUSTRIAL SAN MIGUEL	MONTERREY	SIMON BOLIVAR	2011
34294	35178	1	GUADALUPE	PARQUE INDUSTRIAL SAN MIGUEL	MONTERREY	MITRAS NORTE	2011
34294	35371	1	GUADALUPE	PARQUE INDUSTRIAL SAN MIGUEL	MONTERREY	DEL CARMEN	2011
34294	35442	1	GUADALUPE	PARQUE INDUSTRIAL SAN MIGUEL	MONTERREY	BUENOS AIRES	2011
34294	35788	1	GUADALUPE	PARQUE INDUSTRIAL SAN MIGUEL	SAN NICOLÁS DE LOS GARZA	CIUDAD UNIVERSITARIA	2011
34286	36001	1	GUADALUPE	REAL DE SAN MIGUEL 3ER SECT	SAN PEDRO GARZA GARCÍA	DEL VALLE	2011
34291	35123	1	GUADALUPE	CAÑADA BLANCA	MONTERREY	TIERRA Y LIBERTAD SECT CENTRO	2011
34291	34654	1	GUADALUPE	CAÑADA BLANCA	GUADALUPE	DOS RIOS	2011
34286	35629	1	GUADALUPE	REAL DE SAN MIGUEL 3ER SECT	SALINAS VICTORIA	SALINAS VICTORIA (CENTRO)	2011
34287	34955	1	GUADALUPE	VALLE SOLEADO	MONTERREY	CENTRO DE MONTERREY	2011
34286	35656	1	GUADALUPE	REAL DE SAN MIGUEL 3ER SECT	SAN NICOLÁS DE LOS GARZA	RES ROBLE 4TO SECT	2011
34286	35973	1	GUADALUPE	REAL DE SAN MIGUEL 3ER SECT	SAN PEDRO GARZA GARCÍA	AMPL SAN PEDRO 400	2011
34284	35125	1	GUADALUPE	REAL DE SAN MIGUEL 1ER SECT	MONTERREY	TIERRA Y LIBERTAD SECT NORTE	2011
34284	35025	1	GUADALUPE	REAL DE SAN MIGUEL 1ER SECT	MONTERREY	FIDEL VELAZQUEZ	2011
34284	34960	1	GUADALUPE	REAL DE SAN MIGUEL 1ER SECT	MONTERREY	GONZALITOS	2011
34298	35395	1	GUADALUPE	RIBERAS DE LA SILLA (FOMERREY 31)	MONTERREY	ALTAMIRA	2011
34298	34634	1	GUADALUPE	RIBERAS DE LA SILLA (FOMERREY 31)	GUADALUPE	CIUDAD CROC	2011
34298	34786	1	GUADALUPE	RIBERAS DE LA SILLA (FOMERREY 31)	JUÁREZ	LOMAS DE SANTA MONICA 1RA SECC	2011
34298	34802	1	GUADALUPE	RIBERAS DE LA SILLA (FOMERREY 31)	JUÁREZ	MONTE KRISTAL	2011
34298	34961	1	GUADALUPE	RIBERAS DE LA SILLA (FOMERREY 31)	MONTERREY	LOMAS	2011
34298	34968	1	GUADALUPE	RIBERAS DE LA SILLA (FOMERREY 31)	MONTERREY	OBISPADO	2011
34298	35009	1	GUADALUPE	RIBERAS DE LA SILLA (FOMERREY 31)	MONTERREY	SAN BERNABE FOMERREY 25	2011
34298	35412	1	GUADALUPE	RIBERAS DE LA SILLA (FOMERREY 31)	MONTERREY	BUROCRATAS MUNICIPALES	2011
34298	34590	1	GUADALUPE	RIBERAS DE LA SILLA (FOMERREY 31)	GUADALUPE	RINCON DE LA SIERRA	2011
34298	35460	1	GUADALUPE	RIBERAS DE LA SILLA (FOMERREY 31)	MONTERREY	LADRILLERA	2011
34313	35524	1	GUADALUPE	ARBOLEDAS DEL ORIENTE	MONTERREY	FRACCIONAMIENTO LA RIOJA	2011
34308	35478	1	GUADALUPE	PROL EDUARDO CABALLERO ESCAMILLA	MONTERREY	CONTRY	2011
34308	35532	1	GUADALUPE	PROL EDUARDO CABALLERO ESCAMILLA	MONTERREY	LOS CRISTALES	2011
34313	34615	1	GUADALUPE	ARBOLEDAS DEL ORIENTE	GUADALUPE	31 DE DICIEMBRE	2011
34313	35283	1	GUADALUPE	ARBOLEDAS DEL ORIENTE	MONTERREY	VENUSTIANO CARRANZA	2011
34298	35050	1	GUADALUPE	RIBERAS DE LA SILLA (FOMERREY 31)	MONTERREY	AZTLAN	2011
34298	34575	1	GUADALUPE	RIBERAS DE LA SILLA (FOMERREY 31)	GUADALUPE	LOS LERMAS	2011
34284	34955	1	GUADALUPE	REAL DE SAN MIGUEL 1ER SECT	MONTERREY	CENTRO DE MONTERREY	2011
34298	35096	1	GUADALUPE	RIBERAS DE LA SILLA (FOMERREY 31)	MONTERREY	TIRO AL BLANCO	2011
34298	35289	1	GUADALUPE	RIBERAS DE LA SILLA (FOMERREY 31)	MONTERREY	PABLO A DE LA GARZA	2011
34298	35325	1	GUADALUPE	RIBERAS DE LA SILLA (FOMERREY 31)	MONTERREY	VALLE DE SAN JERONIMO	2011
34298	35360	1	GUADALUPE	RIBERAS DE LA SILLA (FOMERREY 31)	MONTERREY	ROMA SUR	2011
34298	35378	1	GUADALUPE	RIBERAS DE LA SILLA (FOMERREY 31)	MONTERREY	BENITO JUAREZ (FOMERREY 96)	2011
34298	35380	1	GUADALUPE	RIBERAS DE LA SILLA (FOMERREY 31)	MONTERREY	LA PEDRERA	2011
34298	35384	1	GUADALUPE	RIBERAS DE LA SILLA (FOMERREY 31)	MONTERREY	ARTURO B DE LA GARZA	2011
34298	35087	1	GUADALUPE	RIBERAS DE LA SILLA (FOMERREY 31)	MONTERREY	SAN BERNABE V	2011
34298	34507	1	GUADALUPE	RIBERAS DE LA SILLA (FOMERREY 31)	GUADALUPE	GUADALUPE VICTORIA	2011
34298	35067	1	GUADALUPE	RIBERAS DE LA SILLA (FOMERREY 31)	MONTERREY	CENTRAL	2011
34298	34583	1	GUADALUPE	RIBERAS DE LA SILLA (FOMERREY 31)	GUADALUPE	NUEVO SANTA MARIA	2011
34298	34329	1	GUADALUPE	RIBERAS DE LA SILLA (FOMERREY 31)	GUADALUPE	LEON XIII	2011
34298	34375	1	GUADALUPE	RIBERAS DE LA SILLA (FOMERREY 31)	GUADALUPE	BENITO JUAREZ	2011
34298	34382	1	GUADALUPE	RIBERAS DE LA SILLA (FOMERREY 31)	GUADALUPE	CENTRAL DE ABASTOS	2011
34298	34454	1	GUADALUPE	RIBERAS DE LA SILLA (FOMERREY 31)	GUADALUPE	TOLTECA	2011
34313	35376	1	GUADALUPE	ARBOLEDAS DEL ORIENTE	MONTERREY	INDEPENDENCIA	2011
34313	35506	1	GUADALUPE	ARBOLEDAS DEL ORIENTE	MONTERREY	MEDEROS	2011
34313	35869	1	GUADALUPE	ARBOLEDAS DEL ORIENTE	SAN NICOLÁS DE LOS GARZA	LOS REALES	2011
34308	34607	1	GUADALUPE	PROL EDUARDO CABALLERO ESCAMILLA	GUADALUPE	TRES CAMINOS PTE	2011
34308	34750	1	GUADALUPE	PROL EDUARDO CABALLERO ESCAMILLA	JUÁREZ	EL MIRADOR	2011
34298	35973	1	GUADALUPE	RIBERAS DE LA SILLA (FOMERREY 31)	SAN PEDRO GARZA GARCÍA	AMPL SAN PEDRO 400	2011
34298	36037	1	GUADALUPE	RIBERAS DE LA SILLA (FOMERREY 31)	SAN PEDRO GARZA GARCÍA	SANTA ELENA	2011
34298	36356	1	GUADALUPE	RIBERAS DE LA SILLA (FOMERREY 31)	SANTA CATARINA	ZIMEX	2011
34308	34353	1	GUADALUPE	PROL EDUARDO CABALLERO ESCAMILLA	GUADALUPE	RIBERAS DE LA PURISIMA	2011
34308	34600	1	GUADALUPE	PROL EDUARDO CABALLERO ESCAMILLA	GUADALUPE	SIERRA MORENA	2011
34298	34319	1	GUADALUPE	RIBERAS DE LA SILLA (FOMERREY 31)	GUADALUPE	MISION DEL VALLE	2011
33901	34375	1	CADEREYTA JIMÉNEZ	CADEREYTA JIMENEZ CENTRO	GUADALUPE	BENITO JUAREZ	2011
34294	36179	1	GUADALUPE	PARQUE INDUSTRIAL SAN MIGUEL	SAN PEDRO GARZA GARCÍA	LOMAS DEL CAMPESTRE	2011
34271	34298	1	GUADALUPE	HDA SAN MIGUEL SECT JARDINES	GUADALUPE	RIBERAS DE LA SILLA (FOMERREY 31)	2011
34294	35792	1	GUADALUPE	PARQUE INDUSTRIAL SAN MIGUEL	SAN NICOLÁS DE LOS GARZA	RESIDENCIAL ANAHUAC	2011
34279	35532	1	GUADALUPE	COLONIAL SAN MIGUEL 2DO SECT	MONTERREY	LOS CRISTALES	2011
34284	34603	1	GUADALUPE	REAL DE SAN MIGUEL 1ER SECT	GUADALUPE	TIERRA PROPIA SECT 1	2011
34284	34887	1	GUADALUPE	REAL DE SAN MIGUEL 1ER SECT	MARÍN	TAMPIQUITO	2011
34298	35969	1	GUADALUPE	RIBERAS DE LA SILLA (FOMERREY 31)	SAN NICOLÁS DE LOS GARZA	LOS MEZQUITES	2011
34298	35912	1	GUADALUPE	RIBERAS DE LA SILLA (FOMERREY 31)	SAN NICOLÁS DE LOS GARZA	SALVADOR ALLENDE	2011
34298	35837	1	GUADALUPE	RIBERAS DE LA SILLA (FOMERREY 31)	SAN NICOLÁS DE LOS GARZA	MIGUEL ALEMAN	2011
34298	35656	1	GUADALUPE	RIBERAS DE LA SILLA (FOMERREY 31)	SAN NICOLÁS DE LOS GARZA	RES ROBLE 4TO SECT	2011
34298	35640	1	GUADALUPE	RIBERAS DE LA SILLA (FOMERREY 31)	SAN NICOLÁS DE LOS GARZA	MIRAFLORES	2011
34298	35629	1	GUADALUPE	RIBERAS DE LA SILLA (FOMERREY 31)	SALINAS VICTORIA	SALINAS VICTORIA (CENTRO)	2011
34298	35588	1	GUADALUPE	RIBERAS DE LA SILLA (FOMERREY 31)	PESQUERÍA	PESQUERIA	2011
34298	35942	1	GUADALUPE	RIBERAS DE LA SILLA (FOMERREY 31)	SAN NICOLÁS DE LOS GARZA	FRANCISCO GARZA SADA	2011
34298	35496	1	GUADALUPE	RIBERAS DE LA SILLA (FOMERREY 31)	MONTERREY	EMPLEADOS SFEO	2011
34308	34955	1	GUADALUPE	PROL EDUARDO CABALLERO ESCAMILLA	MONTERREY	CENTRO DE MONTERREY	2011
34308	35264	1	GUADALUPE	PROL EDUARDO CABALLERO ESCAMILLA	MONTERREY	MODERNA	2011
34314	35178	1	GUADALUPE	EDUARDO CABALLERO ESCAMILLA	MONTERREY	MITRAS NORTE	2011
34314	35162	1	GUADALUPE	EDUARDO CABALLERO ESCAMILLA	MONTERREY	SIMON BOLIVAR	2011
34314	34955	1	GUADALUPE	EDUARDO CABALLERO ESCAMILLA	MONTERREY	CENTRO DE MONTERREY	2011
34314	34713	1	GUADALUPE	EDUARDO CABALLERO ESCAMILLA	JUÁREZ	BENITO JUAREZ CENTRO	2011
34314	34395	1	GUADALUPE	EDUARDO CABALLERO ESCAMILLA	GUADALUPE	EL SABINO	2011
34313	36484	1	GUADALUPE	ARBOLEDAS DEL ORIENTE	SANTIAGO	FRACC LA BOCA	2011
34380	35445	1	GUADALUPE	PUESTA DEL SOL	MONTERREY	RES FLORIDA	2011
34380	35534	1	GUADALUPE	PUESTA DEL SOL	MONTERREY	EL URO	2011
34034	36484	1	GARCÍA	LAS PALMAS	SANTIAGO	FRACC LA BOCA	2011
34319	34382	1	GUADALUPE	MISION DEL VALLE	GUADALUPE	CENTRAL DE ABASTOS	2011
34318	35412	1	GUADALUPE	LA FLORESTA	MONTERREY	BUROCRATAS MUNICIPALES	2011
34318	35588	1	GUADALUPE	LA FLORESTA	PESQUERÍA	PESQUERIA	2011
34318	36469	1	GUADALUPE	LA FLORESTA	SANTIAGO	DEL MAESTRO	2011
34319	35378	1	GUADALUPE	MISION DEL VALLE	MONTERREY	BENITO JUAREZ (FOMERREY 96)	2011
34319	34329	1	GUADALUPE	MISION DEL VALLE	GUADALUPE	LEON XIII	2011
34319	34375	1	GUADALUPE	MISION DEL VALLE	GUADALUPE	BENITO JUAREZ	2011
34319	34507	1	GUADALUPE	MISION DEL VALLE	GUADALUPE	GUADALUPE VICTORIA	2011
34314	36241	1	GUADALUPE	EDUARDO CABALLERO ESCAMILLA	SANTA CATARINA	LA FAMA	2011
34319	34634	1	GUADALUPE	MISION DEL VALLE	GUADALUPE	CIUDAD CROC	2011
34319	35228	1	GUADALUPE	MISION DEL VALLE	MONTERREY	BUROCRATAS FEDERALES	2011
34344	35034	1	GUADALUPE	LIBERTAD	MONTERREY	GENARO VAZQUEZ ROJAS	2011
34344	36247	1	GUADALUPE	LIBERTAD	SANTA CATARINA	LA FAMA 5	2011
34373	35096	1	GUADALUPE	VALLES DE CHAPULTEPEC	MONTERREY	TIRO AL BLANCO	2011
34368	34507	1	GUADALUPE	POLANCO ORIENTE	GUADALUPE	GUADALUPE VICTORIA	2011
34318	35279	1	GUADALUPE	LA FLORESTA	MONTERREY	ASARCO	2011
34314	36179	1	GUADALUPE	EDUARDO CABALLERO ESCAMILLA	SAN PEDRO GARZA GARCÍA	LOMAS DEL CAMPESTRE	2011
34359	35424	1	GUADALUPE	GUERRA NORTE	MONTERREY	REVOLUCION PROLETARIA	2011
34329	35460	1	GUADALUPE	LEON XIII	MONTERREY	LADRILLERA	2011
34329	34382	1	GUADALUPE	LEON XIII	GUADALUPE	CENTRAL DE ABASTOS	2011
34329	34507	1	GUADALUPE	LEON XIII	GUADALUPE	GUADALUPE VICTORIA	2011
34329	35228	1	GUADALUPE	LEON XIII	MONTERREY	BUROCRATAS FEDERALES	2011
34319	35460	1	GUADALUPE	MISION DEL VALLE	MONTERREY	LADRILLERA	2011
34329	35378	1	GUADALUPE	LEON XIII	MONTERREY	BENITO JUAREZ (FOMERREY 96)	2011
34329	35412	1	GUADALUPE	LEON XIII	MONTERREY	BUROCRATAS MUNICIPALES	2011
34329	35912	1	GUADALUPE	LEON XIII	SAN NICOLÁS DE LOS GARZA	SALVADOR ALLENDE	2011
34314	35792	1	GUADALUPE	EDUARDO CABALLERO ESCAMILLA	SAN NICOLÁS DE LOS GARZA	RESIDENCIAL ANAHUAC	2011
34329	35937	1	GUADALUPE	LEON XIII	SAN NICOLÁS DE LOS GARZA	CONSTITUYENTES DE QUERETARO SECT 2	2011
34329	36356	1	GUADALUPE	LEON XIII	SANTA CATARINA	ZIMEX	2011
34319	35912	1	GUADALUPE	MISION DEL VALLE	SAN NICOLÁS DE LOS GARZA	SALVADOR ALLENDE	2011
34319	35412	1	GUADALUPE	MISION DEL VALLE	MONTERREY	BUROCRATAS MUNICIPALES	2011
34344	35915	1	GUADALUPE	LIBERTAD	SAN NICOLÁS DE LOS GARZA	VALLE DE NOGALAR	2011
34318	36463	1	GUADALUPE	LA FLORESTA	SANTIAGO	CONGREGACION SAN JOSE NORTE	2011
34359	35305	1	GUADALUPE	GUERRA NORTE	MONTERREY	CUMBRES 5TO SECT SECC A	2011
34359	35696	1	GUADALUPE	GUERRA NORTE	SAN NICOLÁS DE LOS GARZA	MIRADOR SAN NICOLAS	2011
34380	35915	1	GUADALUPE	PUESTA DEL SOL	SAN NICOLÁS DE LOS GARZA	VALLE DE NOGALAR	2011
34358	34961	1	GUADALUPE	GUERRA	MONTERREY	LOMAS	2011
34353	35068	1	GUADALUPE	RIBERAS DE LA PURISIMA	MONTERREY	CROC	2011
34353	35264	1	GUADALUPE	RIBERAS DE LA PURISIMA	MONTERREY	MODERNA	2011
34353	35532	1	GUADALUPE	RIBERAS DE LA PURISIMA	MONTERREY	LOS CRISTALES	2011
34359	34643	1	GUADALUPE	GUERRA NORTE	GUADALUPE	MARIA TERESA	2011
34358	34955	1	GUADALUPE	GUERRA	MONTERREY	CENTRO DE MONTERREY	2011
34358	34958	1	GUADALUPE	GUERRA	MONTERREY	CONDOMINIOS CONSTITUCION	2011
34358	35121	1	GUADALUPE	GUERRA	MONTERREY	TIERRA Y LIBERTAD SECTOR SUR	2011
34353	34750	1	GUADALUPE	RIBERAS DE LA PURISIMA	JUÁREZ	EL MIRADOR	2011
34358	35915	1	GUADALUPE	GUERRA	SAN NICOLÁS DE LOS GARZA	VALLE DE NOGALAR	2011
34358	36377	1	GUADALUPE	GUERRA	SANTA CATARINA	HACIENDA SAN JOSE	2011
34271	34786	1	GUADALUPE	HDA SAN MIGUEL SECT JARDINES	JUÁREZ	LOMAS DE SANTA MONICA 1RA SECC	2011
34270	35454	1	GUADALUPE	HACIENDA SAN MIGUEL	MONTERREY	JARDIN ESPAÑOL	2011
33953	35694	1	CARMEN	EL CARMEN CENTRO	SAN NICOLÁS DE LOS GARZA	BALCONES DE ANAHUAC	2011
34029	35534	1	GARCÍA	LA CRUZ	MONTERREY	EL URO	2011
34353	34955	1	GUADALUPE	RIBERAS DE LA PURISIMA	MONTERREY	CENTRO DE MONTERREY	2011
34353	34607	1	GUADALUPE	RIBERAS DE LA PURISIMA	GUADALUPE	TRES CAMINOS PTE	2011
34366	35384	1	GUADALUPE	PARAISO	MONTERREY	ARTURO B DE LA GARZA	2011
34368	35724	1	GUADALUPE	POLANCO ORIENTE	SAN NICOLÁS DE LOS GARZA	VICENTE GUERRERO (FOMERREY 46)	2011
34366	35447	1	GUADALUPE	PARAISO	MONTERREY	CARACOL	2011
34366	36471	1	GUADALUPE	PARAISO	SANTIAGO	SAN FRANCISCO	2011
34368	34603	1	GUADALUPE	POLANCO ORIENTE	GUADALUPE	TIERRA PROPIA SECT 1	2011
34359	35068	1	GUADALUPE	GUERRA NORTE	MONTERREY	CROC	2011
34368	35102	1	GUADALUPE	POLANCO ORIENTE	MONTERREY	FRANCISCO VILLA	2011
34368	35557	1	GUADALUPE	POLANCO ORIENTE	MONTERREY	LOMAS DE VALLE ALTO	2011
34368	36383	1	GUADALUPE	POLANCO ORIENTE	SANTA CATARINA	ADOLFO LOPEZ MATEOS INFONAVIT	2011
34353	34600	1	GUADALUPE	RIBERAS DE LA PURISIMA	GUADALUPE	SIERRA MORENA	2011
34373	34768	1	GUADALUPE	VALLES DE CHAPULTEPEC	JUÁREZ	AMERICA UNIDA	2011
34373	34776	1	GUADALUPE	VALLES DE CHAPULTEPEC	JUÁREZ	RANCHO VIEJO	2011
34359	35264	1	GUADALUPE	GUERRA NORTE	MONTERREY	MODERNA	2011
34359	34648	1	GUADALUPE	GUERRA NORTE	GUADALUPE	VALLE DEL SOL	2011
34344	36476	1	GUADALUPE	LIBERTAD	SANTIAGO	CONDADO DE ASTURIAS	2011
34353	35478	1	GUADALUPE	RIBERAS DE LA PURISIMA	MONTERREY	CONTRY	2011
34329	34375	1	GUADALUPE	LEON XIII	GUADALUPE	BENITO JUAREZ	2011
34326	35557	1	GUADALUPE	ESCAMILLA	MONTERREY	LOMAS DE VALLE ALTO	2011
34319	36356	1	GUADALUPE	MISION DEL VALLE	SANTA CATARINA	ZIMEX	2011
34375	35937	1	GUADALUPE	BENITO JUAREZ	SAN NICOLÁS DE LOS GARZA	CONSTITUYENTES DE QUERETARO SECT 2	2011
34375	34634	1	GUADALUPE	BENITO JUAREZ	GUADALUPE	CIUDAD CROC	2011
34375	35378	1	GUADALUPE	BENITO JUAREZ	MONTERREY	BENITO JUAREZ (FOMERREY 96)	2011
34380	34536	1	GUADALUPE	PUESTA DEL SOL	GUADALUPE	ARBOLEDAS DE LA SILLA	2011
34375	35412	1	GUADALUPE	BENITO JUAREZ	MONTERREY	BUROCRATAS MUNICIPALES	2011
34375	35460	1	GUADALUPE	BENITO JUAREZ	MONTERREY	LADRILLERA	2011
34375	35912	1	GUADALUPE	BENITO JUAREZ	SAN NICOLÁS DE LOS GARZA	SALVADOR ALLENDE	2011
34375	36356	1	GUADALUPE	BENITO JUAREZ	SANTA CATARINA	ZIMEX	2011
34375	34382	1	GUADALUPE	BENITO JUAREZ	GUADALUPE	CENTRAL DE ABASTOS	2011
34380	34435	1	GUADALUPE	PUESTA DEL SOL	GUADALUPE	CAMINO REAL	2011
34382	35912	1	GUADALUPE	CENTRAL DE ABASTOS	SAN NICOLÁS DE LOS GARZA	SALVADOR ALLENDE	2011
34382	35937	1	GUADALUPE	CENTRAL DE ABASTOS	SAN NICOLÁS DE LOS GARZA	CONSTITUYENTES DE QUERETARO SECT 2	2011
34382	36356	1	GUADALUPE	CENTRAL DE ABASTOS	SANTA CATARINA	ZIMEX	2011
34395	35572	1	GUADALUPE	EL SABINO	MONTERREY	LAS JARAS	2011
34395	35371	1	GUADALUPE	EL SABINO	MONTERREY	DEL CARMEN	2011
34375	34507	1	GUADALUPE	BENITO JUAREZ	GUADALUPE	GUADALUPE VICTORIA	2011
34373	36399	1	GUADALUPE	VALLES DE CHAPULTEPEC	SANTA CATARINA	PRADERAS DE SANTA CATARINA	2011
34319	35937	1	GUADALUPE	MISION DEL VALLE	SAN NICOLÁS DE LOS GARZA	CONSTITUYENTES DE QUERETARO SECT 2	2011
34382	35378	1	GUADALUPE	CENTRAL DE ABASTOS	MONTERREY	BENITO JUAREZ (FOMERREY 96)	2011
34380	36329	1	GUADALUPE	PUESTA DEL SOL	SANTA CATARINA	JOSE MARIA MORELOS	2011
34380	36425	1	GUADALUPE	PUESTA DEL SOL	SANTA CATARINA	RINCON DEL PONIENTE	2011
34380	36488	1	GUADALUPE	PUESTA DEL SOL	SANTIAGO	CONCEPCION SALAZAR	2011
34382	34507	1	GUADALUPE	CENTRAL DE ABASTOS	GUADALUPE	GUADALUPE VICTORIA	2011
34382	34634	1	GUADALUPE	CENTRAL DE ABASTOS	GUADALUPE	CIUDAD CROC	2011
34382	35228	1	GUADALUPE	CENTRAL DE ABASTOS	MONTERREY	BUROCRATAS FEDERALES	2011
34382	35412	1	GUADALUPE	CENTRAL DE ABASTOS	MONTERREY	BUROCRATAS MUNICIPALES	2011
34373	35937	1	GUADALUPE	VALLES DE CHAPULTEPEC	SAN NICOLÁS DE LOS GARZA	CONSTITUYENTES DE QUERETARO SECT 2	2011
34382	35460	1	GUADALUPE	CENTRAL DE ABASTOS	MONTERREY	LADRILLERA	2011
34380	35279	1	GUADALUPE	PUESTA DEL SOL	MONTERREY	ASARCO	2011
34380	35264	1	GUADALUPE	PUESTA DEL SOL	MONTERREY	MODERNA	2011
34380	34955	1	GUADALUPE	PUESTA DEL SOL	MONTERREY	CENTRO DE MONTERREY	2011
34375	35228	1	GUADALUPE	BENITO JUAREZ	MONTERREY	BUROCRATAS FEDERALES	2011
34373	35545	1	GUADALUPE	VALLES DE CHAPULTEPEC	MONTERREY	JARDINES DE LA ESTANZUELA	2011
34395	35376	1	GUADALUPE	EL SABINO	MONTERREY	INDEPENDENCIA	2011
34395	35442	1	GUADALUPE	EL SABINO	MONTERREY	BUENOS AIRES	2011
34395	35449	1	GUADALUPE	EL SABINO	MONTERREY	ESPAÑA	2011
34395	34718	1	GUADALUPE	EL SABINO	JUÁREZ	REAL DE SAN JOSE	2011
34391	35534	1	GUADALUPE	RES AZTECA	MONTERREY	EL URO	2011
34391	35588	1	GUADALUPE	RES AZTECA	PESQUERÍA	PESQUERIA	2011
34391	36279	1	GUADALUPE	RES AZTECA	SANTA CATARINA	LOS TREVIÑO	2011
34395	35162	1	GUADALUPE	EL SABINO	MONTERREY	SIMON BOLIVAR	2011
34395	34456	1	GUADALUPE	EL SABINO	GUADALUPE	15 DE MAYO	2011
34395	34507	1	GUADALUPE	EL SABINO	GUADALUPE	GUADALUPE VICTORIA	2011
34395	34748	1	GUADALUPE	EL SABINO	JUÁREZ	LA PAZ	2011
34395	35535	1	GUADALUPE	EL SABINO	MONTERREY	RANCHO LA BOLA	2011
34395	35000	1	GUADALUPE	EL SABINO	MONTERREY	FOMERREY 124	2011
34395	35002	1	GUADALUPE	EL SABINO	MONTERREY	SAN BERNABE X FOMERREY 113	2011
34373	35384	1	GUADALUPE	VALLES DE CHAPULTEPEC	MONTERREY	ARTURO B DE LA GARZA	2011
34373	35362	1	GUADALUPE	VALLES DE CHAPULTEPEC	MONTERREY	NUEVO CROC INFONAVIT	2011
34373	35285	1	GUADALUPE	VALLES DE CHAPULTEPEC	MONTERREY	TREVIÑO	2011
34329	34634	1	GUADALUPE	LEON XIII	GUADALUPE	CIUDAD CROC	2011
34391	35488	1	GUADALUPE	RES AZTECA	MONTERREY	CORTIJO DEL RIO	2011
34391	35464	1	GUADALUPE	RES AZTECA	MONTERREY	NUEVA ESPAÑA	2011
34391	35362	1	GUADALUPE	RES AZTECA	MONTERREY	NUEVO CROC INFONAVIT	2011
34391	35290	1	GUADALUPE	RES AZTECA	MONTERREY	FIERRO	2011
34391	35959	1	GUADALUPE	RES AZTECA	SAN NICOLÁS DE LOS GARZA	HACIENDA LOS MORALES SECT 3	2011
34391	35171	1	GUADALUPE	RES AZTECA	MONTERREY	REGINA	2011
34395	35178	1	GUADALUPE	EL SABINO	MONTERREY	MITRAS NORTE	2011
34395	35274	1	GUADALUPE	EL SABINO	MONTERREY	MARTINEZ	2011
34404	35143	1	GUADALUPE	RIBERAS DEL RIO	MONTERREY	TOPO CHICO	2011
34395	36484	1	GUADALUPE	EL SABINO	SANTIAGO	FRACC LA BOCA	2011
34395	36241	1	GUADALUPE	EL SABINO	SANTA CATARINA	LA FAMA	2011
34395	36179	1	GUADALUPE	EL SABINO	SAN PEDRO GARZA GARCÍA	LOMAS DEL CAMPESTRE	2011
34395	35792	1	GUADALUPE	EL SABINO	SAN NICOLÁS DE LOS GARZA	RESIDENCIAL ANAHUAC	2011
34395	35788	1	GUADALUPE	EL SABINO	SAN NICOLÁS DE LOS GARZA	CIUDAD UNIVERSITARIA	2011
33600	33742	1	APODACA	APODACA CENTRO	APODACA	FRACC PRIVADAS PREMIER (VALLE REAL)	2011
34395	35629	1	GUADALUPE	EL SABINO	SALINAS VICTORIA	SALINAS VICTORIA (CENTRO)	2011
34395	35545	1	GUADALUPE	EL SABINO	MONTERREY	JARDINES DE LA ESTANZUELA	2011
33901	34286	1	CADEREYTA JIMÉNEZ	CADEREYTA JIMENEZ CENTRO	GUADALUPE	REAL DE SAN MIGUEL 3ER SECT	2011
35267	35557	1	MONTERREY	SANTA FE	MONTERREY	LOMAS DE VALLE ALTO	2011
33901	34380	1	CADEREYTA JIMÉNEZ	CADEREYTA JIMENEZ CENTRO	GUADALUPE	PUESTA DEL SOL	2011
34461	34650	1	GUADALUPE	COUNTRY LA SILLA	GUADALUPE	HACIENDA LA SILLA	2011
34461	35557	1	GUADALUPE	COUNTRY LA SILLA	MONTERREY	LOMAS DE VALLE ALTO	2011
34461	35530	1	GUADALUPE	COUNTRY LA SILLA	MONTERREY	FRACC LAS ESTANCIAS	2011
34461	35478	1	GUADALUPE	COUNTRY LA SILLA	MONTERREY	CONTRY	2011
34461	35232	1	GUADALUPE	COUNTRY LA SILLA	MONTERREY	ESTRELLA	2011
34461	34507	1	GUADALUPE	COUNTRY LA SILLA	GUADALUPE	GUADALUPE VICTORIA	2011
34461	34634	1	GUADALUPE	COUNTRY LA SILLA	GUADALUPE	CIUDAD CROC	2011
34461	34713	1	GUADALUPE	COUNTRY LA SILLA	JUÁREZ	BENITO JUAREZ CENTRO	2011
34507	35232	1	GUADALUPE	GUADALUPE VICTORIA	MONTERREY	ESTRELLA	2011
34461	34956	1	GUADALUPE	COUNTRY LA SILLA	MONTERREY	OBRERA	2011
34461	35102	1	GUADALUPE	COUNTRY LA SILLA	MONTERREY	FRANCISCO VILLA	2011
34461	35261	1	GUADALUPE	COUNTRY LA SILLA	MONTERREY	CEMENTOS	2011
34461	35458	1	GUADALUPE	COUNTRY LA SILLA	MONTERREY	PRIMAVERA	2011
34461	35264	1	GUADALUPE	COUNTRY LA SILLA	MONTERREY	MODERNA	2011
34461	35289	1	GUADALUPE	COUNTRY LA SILLA	MONTERREY	PABLO A DE LA GARZA	2011
34507	35237	1	GUADALUPE	GUADALUPE VICTORIA	MONTERREY	GARZA NIETO	2011
34507	35228	1	GUADALUPE	GUADALUPE VICTORIA	MONTERREY	BUROCRATAS FEDERALES	2011
34461	35377	1	GUADALUPE	COUNTRY LA SILLA	MONTERREY	ANCIRA	2011
34461	36488	1	GUADALUPE	COUNTRY LA SILLA	SANTIAGO	CONCEPCION SALAZAR	2011
34456	35274	1	GUADALUPE	15 DE MAYO	MONTERREY	MARTINEZ	2011
34507	35376	1	GUADALUPE	GUADALUPE VICTORIA	MONTERREY	INDEPENDENCIA	2011
34456	35535	1	GUADALUPE	15 DE MAYO	MONTERREY	RANCHO LA BOLA	2011
34461	35829	1	GUADALUPE	COUNTRY LA SILLA	SAN NICOLÁS DE LOS GARZA	ARBOLEDAS DE SAN JORGE	2011
34461	36459	1	GUADALUPE	COUNTRY LA SILLA	SANTIAGO	RANCHO SAN VICENTE	2011
34461	36484	1	GUADALUPE	COUNTRY LA SILLA	SANTIAGO	FRACC LA BOCA	2011
34461	36502	1	GUADALUPE	COUNTRY LA SILLA	SANTIAGO	SAN JOSE DE ARRIBA	2011
34507	35102	1	GUADALUPE	GUADALUPE VICTORIA	MONTERREY	FRANCISCO VILLA	2011
34507	34603	1	GUADALUPE	GUADALUPE VICTORIA	GUADALUPE	TIERRA PROPIA SECT 1	2011
34507	34634	1	GUADALUPE	GUADALUPE VICTORIA	GUADALUPE	CIUDAD CROC	2011
34507	34718	1	GUADALUPE	GUADALUPE VICTORIA	JUÁREZ	REAL DE SAN JOSE	2011
34507	34748	1	GUADALUPE	GUADALUPE VICTORIA	JUÁREZ	LA PAZ	2011
34507	34955	1	GUADALUPE	GUADALUPE VICTORIA	MONTERREY	CENTRO DE MONTERREY	2011
34507	35002	1	GUADALUPE	GUADALUPE VICTORIA	MONTERREY	SAN BERNABE X FOMERREY 113	2011
34461	35365	1	GUADALUPE	COUNTRY LA SILLA	MONTERREY	LOMA LARGA	2011
34461	35409	1	GUADALUPE	COUNTRY LA SILLA	MONTERREY	LOS ROSALES	2011
34648	35716	1	GUADALUPE	VALLE DEL SOL	SAN NICOLÁS DE LOS GARZA	BET-EL	2011
34648	35009	1	GUADALUPE	VALLE DEL SOL	MONTERREY	SAN BERNABE FOMERREY 25	2011
34683	35123	1	GUADALUPE	CERRO AZUL	MONTERREY	TIERRA Y LIBERTAD SECT CENTRO	2011
34650	36502	1	GUADALUPE	HACIENDA LA SILLA	SANTIAGO	SAN JOSE DE ARRIBA	2011
34650	36488	1	GUADALUPE	HACIENDA LA SILLA	SANTIAGO	CONCEPCION SALAZAR	2011
34650	35530	1	GUADALUPE	HACIENDA LA SILLA	MONTERREY	FRACC LAS ESTANCIAS	2011
34648	35377	1	GUADALUPE	VALLE DEL SOL	MONTERREY	ANCIRA	2011
34648	34681	1	GUADALUPE	VALLE DEL SOL	GUADALUPE	SAN SEBASTIAN	2011
34648	35050	1	GUADALUPE	VALLE DEL SOL	MONTERREY	AZTLAN	2011
34683	35036	1	GUADALUPE	CERRO AZUL	MONTERREY	SANTA CECILIA	2011
34648	35068	1	GUADALUPE	VALLE DEL SOL	MONTERREY	CROC	2011
34648	35264	1	GUADALUPE	VALLE DEL SOL	MONTERREY	MODERNA	2011
34648	35305	1	GUADALUPE	VALLE DEL SOL	MONTERREY	CUMBRES 5TO SECT SECC A	2011
34648	35393	1	GUADALUPE	VALLE DEL SOL	MONTERREY	LUIS ECHEVERRIA	2011
34650	35478	1	GUADALUPE	HACIENDA LA SILLA	MONTERREY	CONTRY	2011
34648	35424	1	GUADALUPE	VALLE DEL SOL	MONTERREY	REVOLUCION PROLETARIA	2011
34683	35050	1	GUADALUPE	CERRO AZUL	MONTERREY	AZTLAN	2011
34683	34742	1	GUADALUPE	CERRO AZUL	JUÁREZ	COLINAS DE SAN JUAN	2011
34461	35454	1	GUADALUPE	COUNTRY LA SILLA	MONTERREY	JARDIN ESPAÑOL	2011
34654	35384	1	GUADALUPE	DOS RIOS	MONTERREY	ARTURO B DE LA GARZA	2011
34600	34750	1	GUADALUPE	SIERRA MORENA	JUÁREZ	EL MIRADOR	2011
34600	34955	1	GUADALUPE	SIERRA MORENA	MONTERREY	CENTRO DE MONTERREY	2011
34600	35068	1	GUADALUPE	SIERRA MORENA	MONTERREY	CROC	2011
34683	36375	1	GUADALUPE	CERRO AZUL	SANTA CATARINA	EL OBISPO	2011
34654	34961	1	GUADALUPE	DOS RIOS	MONTERREY	LOMAS	2011
34654	35123	1	GUADALUPE	DOS RIOS	MONTERREY	TIERRA Y LIBERTAD SECT CENTRO	2011
34654	35443	1	GUADALUPE	DOS RIOS	MONTERREY	FLORIDA	2011
34681	35716	1	GUADALUPE	SAN SEBASTIAN	SAN NICOLÁS DE LOS GARZA	BET-EL	2011
34654	35549	1	GUADALUPE	DOS RIOS	MONTERREY	NUEVA ESTANZUELA	2011
34654	36459	1	GUADALUPE	DOS RIOS	SANTIAGO	RANCHO SAN VICENTE	2011
34681	35009	1	GUADALUPE	SAN SEBASTIAN	MONTERREY	SAN BERNABE FOMERREY 25	2011
34681	35050	1	GUADALUPE	SAN SEBASTIAN	MONTERREY	AZTLAN	2011
34681	35377	1	GUADALUPE	SAN SEBASTIAN	MONTERREY	ANCIRA	2011
34681	35393	1	GUADALUPE	SAN SEBASTIAN	MONTERREY	LUIS ECHEVERRIA	2011
34456	34713	1	GUADALUPE	15 DE MAYO	JUÁREZ	BENITO JUAREZ CENTRO	2011
34435	35279	1	GUADALUPE	CAMINO REAL	MONTERREY	ASARCO	2011
34435	35264	1	GUADALUPE	CAMINO REAL	MONTERREY	MODERNA	2011
34575	34961	1	GUADALUPE	LOS LERMAS	MONTERREY	LOMAS	2011
34575	35050	1	GUADALUPE	LOS LERMAS	MONTERREY	AZTLAN	2011
34536	36425	1	GUADALUPE	ARBOLEDAS DE LA SILLA	SANTA CATARINA	RINCON DEL PONIENTE	2011
34536	36488	1	GUADALUPE	ARBOLEDAS DE LA SILLA	SANTIAGO	CONCEPCION SALAZAR	2011
34565	36014	1	GUADALUPE	FRACC EVOLUCION	SAN PEDRO GARZA GARCÍA	SAN FRANCISCO	2011
34565	36426	1	GUADALUPE	FRACC EVOLUCION	SANTA CATARINA	SAN FRANCISCO	2011
34575	34583	1	GUADALUPE	LOS LERMAS	GUADALUPE	NUEVO SANTA MARIA	2011
34575	35178	1	GUADALUPE	LOS LERMAS	MONTERREY	MITRAS NORTE	2011
34583	35178	1	GUADALUPE	NUEVO SANTA MARIA	MONTERREY	MITRAS NORTE	2011
34583	34961	1	GUADALUPE	NUEVO SANTA MARIA	MONTERREY	LOMAS	2011
34575	35250	1	GUADALUPE	LOS LERMAS	MONTERREY	SARABIA	2011
34575	35261	1	GUADALUPE	LOS LERMAS	MONTERREY	CEMENTOS	2011
34575	35380	1	GUADALUPE	LOS LERMAS	MONTERREY	LA PEDRERA	2011
34575	35837	1	GUADALUPE	LOS LERMAS	SAN NICOLÁS DE LOS GARZA	MIGUEL ALEMAN	2011
34575	35942	1	GUADALUPE	LOS LERMAS	SAN NICOLÁS DE LOS GARZA	FRANCISCO GARZA SADA	2011
34583	35050	1	GUADALUPE	NUEVO SANTA MARIA	MONTERREY	AZTLAN	2011
34583	35250	1	GUADALUPE	NUEVO SANTA MARIA	MONTERREY	SARABIA	2011
34435	34955	1	GUADALUPE	CAMINO REAL	MONTERREY	CENTRO DE MONTERREY	2011
34590	35360	1	GUADALUPE	RINCON DE LA SIERRA	MONTERREY	ROMA SUR	2011
34583	35261	1	GUADALUPE	NUEVO SANTA MARIA	MONTERREY	CEMENTOS	2011
34583	35380	1	GUADALUPE	NUEVO SANTA MARIA	MONTERREY	LA PEDRERA	2011
34583	35837	1	GUADALUPE	NUEVO SANTA MARIA	SAN NICOLÁS DE LOS GARZA	MIGUEL ALEMAN	2011
34583	35942	1	GUADALUPE	NUEVO SANTA MARIA	SAN NICOLÁS DE LOS GARZA	FRANCISCO GARZA SADA	2011
34583	36037	1	GUADALUPE	NUEVO SANTA MARIA	SAN PEDRO GARZA GARCÍA	SANTA ELENA	2011
34590	35266	1	GUADALUPE	RINCON DE LA SIERRA	MONTERREY	JARDINES DE LA MODERNA	2011
34590	35376	1	GUADALUPE	RINCON DE LA SIERRA	MONTERREY	INDEPENDENCIA	2011
34600	34607	1	GUADALUPE	SIERRA MORENA	GUADALUPE	TRES CAMINOS PTE	2011
34590	35395	1	GUADALUPE	RINCON DE LA SIERRA	MONTERREY	ALTAMIRA	2011
34590	35532	1	GUADALUPE	RINCON DE LA SIERRA	MONTERREY	LOS CRISTALES	2011
34590	35629	1	GUADALUPE	RINCON DE LA SIERRA	SALINAS VICTORIA	SALINAS VICTORIA (CENTRO)	2011
34590	35656	1	GUADALUPE	RINCON DE LA SIERRA	SAN NICOLÁS DE LOS GARZA	RES ROBLE 4TO SECT	2011
34590	35973	1	GUADALUPE	RINCON DE LA SIERRA	SAN PEDRO GARZA GARCÍA	AMPL SAN PEDRO 400	2011
34590	36001	1	GUADALUPE	RINCON DE LA SIERRA	SAN PEDRO GARZA GARCÍA	DEL VALLE	2011
34575	36037	1	GUADALUPE	LOS LERMAS	SAN PEDRO GARZA GARCÍA	SANTA ELENA	2011
34507	35412	1	GUADALUPE	GUADALUPE VICTORIA	MONTERREY	BUROCRATAS MUNICIPALES	2011
34507	35409	1	GUADALUPE	GUADALUPE VICTORIA	MONTERREY	LOS ROSALES	2011
34407	35420	1	GUADALUPE	RIO	MONTERREY	SIERRA VENTANA	2011
34435	35445	1	GUADALUPE	CAMINO REAL	MONTERREY	RES FLORIDA	2011
34435	35425	1	GUADALUPE	CAMINO REAL	MONTERREY	VALLE DEL MARQUEZ	2011
34431	34713	1	GUADALUPE	VALLE HERMOSO 2DO SECT	JUÁREZ	BENITO JUAREZ CENTRO	2011
34404	35454	1	GUADALUPE	RIBERAS DEL RIO	MONTERREY	JARDIN ESPAÑOL	2011
34407	34955	1	GUADALUPE	RIO	MONTERREY	CENTRO DE MONTERREY	2011
34407	35267	1	GUADALUPE	RIO	MONTERREY	SANTA FE	2011
34407	35557	1	GUADALUPE	RIO	MONTERREY	LOMAS DE VALLE ALTO	2011
34507	35378	1	GUADALUPE	GUADALUPE VICTORIA	MONTERREY	BENITO JUAREZ (FOMERREY 96)	2011
34431	34461	1	GUADALUPE	VALLE HERMOSO 2DO SECT	GUADALUPE	COUNTRY LA SILLA	2011
34431	35178	1	GUADALUPE	VALLE HERMOSO 2DO SECT	MONTERREY	MITRAS NORTE	2011
34435	35282	1	GUADALUPE	CAMINO REAL	MONTERREY	NUEVA MADERO	2011
34431	35458	1	GUADALUPE	VALLE HERMOSO 2DO SECT	MONTERREY	PRIMAVERA	2011
34431	36459	1	GUADALUPE	VALLE HERMOSO 2DO SECT	SANTIAGO	RANCHO SAN VICENTE	2011
34435	34536	1	GUADALUPE	CAMINO REAL	GUADALUPE	ARBOLEDAS DE LA SILLA	2011
34435	35461	1	GUADALUPE	CAMINO REAL	MONTERREY	LTH	2011
34454	36001	1	GUADALUPE	TOLTECA	SAN PEDRO GARZA GARCÍA	DEL VALLE	2011
34454	35973	1	GUADALUPE	TOLTECA	SAN PEDRO GARZA GARCÍA	AMPL SAN PEDRO 400	2011
34454	35656	1	GUADALUPE	TOLTECA	SAN NICOLÁS DE LOS GARZA	RES ROBLE 4TO SECT	2011
34454	35629	1	GUADALUPE	TOLTECA	SALINAS VICTORIA	SALINAS VICTORIA (CENTRO)	2011
34454	35532	1	GUADALUPE	TOLTECA	MONTERREY	LOS CRISTALES	2011
34454	35395	1	GUADALUPE	TOLTECA	MONTERREY	ALTAMIRA	2011
34454	35376	1	GUADALUPE	TOLTECA	MONTERREY	INDEPENDENCIA	2011
34454	35360	1	GUADALUPE	TOLTECA	MONTERREY	ROMA SUR	2011
34454	35266	1	GUADALUPE	TOLTECA	MONTERREY	JARDINES DE LA MODERNA	2011
34454	34590	1	GUADALUPE	TOLTECA	GUADALUPE	RINCON DE LA SIERRA	2011
34435	36488	1	GUADALUPE	CAMINO REAL	SANTIAGO	CONCEPCION SALAZAR	2011
34435	36425	1	GUADALUPE	CAMINO REAL	SANTA CATARINA	RINCON DEL PONIENTE	2011
34435	36329	1	GUADALUPE	CAMINO REAL	SANTA CATARINA	JOSE MARIA MORELOS	2011
34435	35915	1	GUADALUPE	CAMINO REAL	SAN NICOLÁS DE LOS GARZA	VALLE DE NOGALAR	2011
34435	35534	1	GUADALUPE	CAMINO REAL	MONTERREY	EL URO	2011
34456	35000	1	GUADALUPE	15 DE MAYO	MONTERREY	FOMERREY 124	2011
34648	35696	1	GUADALUPE	VALLE DEL SOL	SAN NICOLÁS DE LOS GARZA	MIRADOR SAN NICOLAS	2011
34650	34955	1	GUADALUPE	HACIENDA LA SILLA	MONTERREY	CENTRO DE MONTERREY	2011
34536	35915	1	GUADALUPE	ARBOLEDAS DE LA SILLA	SAN NICOLÁS DE LOS GARZA	VALLE DE NOGALAR	2011
34634	35377	1	GUADALUPE	CIUDAD CROC	MONTERREY	ANCIRA	2011
34634	36356	1	GUADALUPE	CIUDAD CROC	SANTA CATARINA	ZIMEX	2011
34643	34648	1	GUADALUPE	MARIA TERESA	GUADALUPE	VALLE DEL SOL	2011
34643	35068	1	GUADALUPE	MARIA TERESA	MONTERREY	CROC	2011
34643	35264	1	GUADALUPE	MARIA TERESA	MONTERREY	MODERNA	2011
34643	35305	1	GUADALUPE	MARIA TERESA	MONTERREY	CUMBRES 5TO SECT SECC A	2011
34634	35378	1	GUADALUPE	CIUDAD CROC	MONTERREY	BENITO JUAREZ (FOMERREY 96)	2011
34634	35365	1	GUADALUPE	CIUDAD CROC	MONTERREY	LOMA LARGA	2011
34634	35931	1	GUADALUPE	CIUDAD CROC	SAN NICOLÁS DE LOS GARZA	FLORIDOS BOSQUES DEL NOGALAR	2011
34632	35395	1	GUADALUPE	RINCON DE GUADALUPE	MONTERREY	ALTAMIRA	2011
34630	35524	1	GUADALUPE	JARDINES DE ANDALUCIA	MONTERREY	FRACCIONAMIENTO LA RIOJA	2011
34630	35588	1	GUADALUPE	JARDINES DE ANDALUCIA	PESQUERÍA	PESQUERIA	2011
34630	36250	1	GUADALUPE	JARDINES DE ANDALUCIA	SANTA CATARINA	LA FAMA 3 (FOMERREY 123)	2011
34632	35102	1	GUADALUPE	RINCON DE GUADALUPE	MONTERREY	FRANCISCO VILLA	2011
34632	35164	1	GUADALUPE	RINCON DE GUADALUPE	MONTERREY	SAN JOSE	2011
34634	35937	1	GUADALUPE	CIUDAD CROC	SAN NICOLÁS DE LOS GARZA	CONSTITUYENTES DE QUERETARO SECT 2	2011
34634	35912	1	GUADALUPE	CIUDAD CROC	SAN NICOLÁS DE LOS GARZA	SALVADOR ALLENDE	2011
34632	35524	1	GUADALUPE	RINCON DE GUADALUPE	MONTERREY	FRACCIONAMIENTO LA RIOJA	2011
34643	35424	1	GUADALUPE	MARIA TERESA	MONTERREY	REVOLUCION PROLETARIA	2011
34603	35694	1	GUADALUPE	TIERRA PROPIA SECT 1	SAN NICOLÁS DE LOS GARZA	BALCONES DE ANAHUAC	2011
34603	35724	1	GUADALUPE	TIERRA PROPIA SECT 1	SAN NICOLÁS DE LOS GARZA	VICENTE GUERRERO (FOMERREY 46)	2011
34603	36383	1	GUADALUPE	TIERRA PROPIA SECT 1	SANTA CATARINA	ADOLFO LOPEZ MATEOS INFONAVIT	2011
34603	36459	1	GUADALUPE	TIERRA PROPIA SECT 1	SANTIAGO	RANCHO SAN VICENTE	2011
34630	35102	1	GUADALUPE	JARDINES DE ANDALUCIA	MONTERREY	FRANCISCO VILLA	2011
34630	35271	1	GUADALUPE	JARDINES DE ANDALUCIA	MONTERREY	LOS FRESNOS	2011
34630	35339	1	GUADALUPE	JARDINES DE ANDALUCIA	MONTERREY	RINCON DE SAN JERONIMO	2011
34634	35776	1	GUADALUPE	CIUDAD CROC	SAN NICOLÁS DE LOS GARZA	CUAUHTEMOC SECT 2	2011
34634	35384	1	GUADALUPE	CIUDAD CROC	MONTERREY	ARTURO B DE LA GARZA	2011
34634	35412	1	GUADALUPE	CIUDAD CROC	MONTERREY	BUROCRATAS MUNICIPALES	2011
34634	35418	1	GUADALUPE	CIUDAD CROC	MONTERREY	MARTIRES DE TLATELOLCO	2011
34634	35454	1	GUADALUPE	CIUDAD CROC	MONTERREY	JARDIN ESPAÑOL	2011
34634	35460	1	GUADALUPE	CIUDAD CROC	MONTERREY	LADRILLERA	2011
34634	35557	1	GUADALUPE	CIUDAD CROC	MONTERREY	LOMAS DE VALLE ALTO	2011
34632	35264	1	GUADALUPE	RINCON DE GUADALUPE	MONTERREY	MODERNA	2011
34634	35261	1	GUADALUPE	CIUDAD CROC	MONTERREY	CEMENTOS	2011
34650	35178	1	GUADALUPE	HACIENDA LA SILLA	MONTERREY	MITRAS NORTE	2011
35412	35460	1	MONTERREY	BUROCRATAS MUNICIPALES	MONTERREY	LADRILLERA	2011
35424	35696	1	MONTERREY	REVOLUCION PROLETARIA	SAN NICOLÁS DE LOS GARZA	MIRADOR SAN NICOLAS	2011
35425	35445	1	MONTERREY	VALLE DEL MARQUEZ	MONTERREY	RES FLORIDA	2011
35425	35461	1	MONTERREY	VALLE DEL MARQUEZ	MONTERREY	LTH	2011
35425	35534	1	MONTERREY	VALLE DEL MARQUEZ	MONTERREY	EL URO	2011
35425	35915	1	MONTERREY	VALLE DEL MARQUEZ	SAN NICOLÁS DE LOS GARZA	VALLE DE NOGALAR	2011
35425	36329	1	MONTERREY	VALLE DEL MARQUEZ	SANTA CATARINA	JOSE MARIA MORELOS	2011
35409	36484	1	MONTERREY	LOS ROSALES	SANTIAGO	FRACC LA BOCA	2011
35418	35931	1	MONTERREY	MARTIRES DE TLATELOLCO	SAN NICOLÁS DE LOS GARZA	FLORIDOS BOSQUES DEL NOGALAR	2011
35409	35829	1	MONTERREY	LOS ROSALES	SAN NICOLÁS DE LOS GARZA	ARBOLEDAS DE SAN JORGE	2011
35395	35851	1	MONTERREY	ALTAMIRA	SAN NICOLÁS DE LOS GARZA	LA TALAVERNA	2011
35393	35716	1	MONTERREY	LUIS ECHEVERRIA	SAN NICOLÁS DE LOS GARZA	BET-EL	2011
35395	35524	1	MONTERREY	ALTAMIRA	MONTERREY	FRACCIONAMIENTO LA RIOJA	2011
35395	35532	1	MONTERREY	ALTAMIRA	MONTERREY	LOS CRISTALES	2011
35395	35588	1	MONTERREY	ALTAMIRA	PESQUERÍA	PESQUERIA	2011
35420	35557	1	MONTERREY	SIERRA VENTANA	MONTERREY	LOMAS DE VALLE ALTO	2011
35418	35776	1	MONTERREY	MARTIRES DE TLATELOLCO	SAN NICOLÁS DE LOS GARZA	CUAUHTEMOC SECT 2	2011
34632	35588	1	GUADALUPE	RINCON DE GUADALUPE	PESQUERÍA	PESQUERIA	2011
33600	33711	1	APODACA	APODACA CENTRO	APODACA	VALLE DEL MEZQUITAL	2011
34632	35851	1	GUADALUPE	RINCON DE GUADALUPE	SAN NICOLÁS DE LOS GARZA	LA TALAVERNA	2011
34634	34956	1	GUADALUPE	CIUDAD CROC	MONTERREY	OBRERA	2011
34634	35102	1	GUADALUPE	CIUDAD CROC	MONTERREY	FRANCISCO VILLA	2011
34634	35168	1	GUADALUPE	CIUDAD CROC	MONTERREY	NIÑO ARTILLERO	2011
34634	35228	1	GUADALUPE	CIUDAD CROC	MONTERREY	BUROCRATAS FEDERALES	2011
35092	36250	1	MONTERREY	BENITO JUAREZ I	SANTA CATARINA	LA FAMA 3 (FOMERREY 123)	2011
35096	35282	1	MONTERREY	TIRO AL BLANCO	MONTERREY	NUEVA MADERO	2011
35412	36469	1	MONTERREY	BUROCRATAS MUNICIPALES	SANTIAGO	DEL MAESTRO	2011
35392	35545	1	MONTERREY	HERIBERTO JARA	MONTERREY	JARDINES DE LA ESTANZUELA	2011
35412	35588	1	MONTERREY	BUROCRATAS MUNICIPALES	PESQUERÍA	PESQUERIA	2011
35412	35912	1	MONTERREY	BUROCRATAS MUNICIPALES	SAN NICOLÁS DE LOS GARZA	SALVADOR ALLENDE	2011
35412	35937	1	MONTERREY	BUROCRATAS MUNICIPALES	SAN NICOLÁS DE LOS GARZA	CONSTITUYENTES DE QUERETARO SECT 2	2011
35412	36356	1	MONTERREY	BUROCRATAS MUNICIPALES	SANTA CATARINA	ZIMEX	2011
35412	36463	1	MONTERREY	BUROCRATAS MUNICIPALES	SANTIAGO	CONGREGACION SAN JOSE NORTE	2011
34603	35557	1	GUADALUPE	TIERRA PROPIA SECT 1	MONTERREY	LOMAS DE VALLE ALTO	2011
34603	35450	1	GUADALUPE	TIERRA PROPIA SECT 1	MONTERREY	NUEVA RES ESPAÑOLA	2011
34607	34750	1	GUADALUPE	TRES CAMINOS PTE	JUÁREZ	EL MIRADOR	2011
34713	35162	1	JUÁREZ	BENITO JUAREZ CENTRO	MONTERREY	SIMON BOLIVAR	2011
34742	35376	1	JUÁREZ	COLINAS DE SAN JUAN	MONTERREY	INDEPENDENCIA	2011
34742	36375	1	JUÁREZ	COLINAS DE SAN JUAN	SANTA CATARINA	EL OBISPO	2011
34718	35545	1	JUÁREZ	REAL DE SAN JOSE	MONTERREY	JARDINES DE LA ESTANZUELA	2011
34718	35376	1	JUÁREZ	REAL DE SAN JOSE	MONTERREY	INDEPENDENCIA	2011
34718	35237	1	JUÁREZ	REAL DE SAN JOSE	MONTERREY	GARZA NIETO	2011
34713	35535	1	JUÁREZ	BENITO JUAREZ CENTRO	MONTERREY	RANCHO LA BOLA	2011
34713	35274	1	JUÁREZ	BENITO JUAREZ CENTRO	MONTERREY	MARTINEZ	2011
34742	35050	1	JUÁREZ	COLINAS DE SAN JUAN	MONTERREY	AZTLAN	2011
34713	35371	1	JUÁREZ	BENITO JUAREZ CENTRO	MONTERREY	DEL CARMEN	2011
34713	35442	1	JUÁREZ	BENITO JUAREZ CENTRO	MONTERREY	BUENOS AIRES	2011
34713	35449	1	JUÁREZ	BENITO JUAREZ CENTRO	MONTERREY	ESPAÑA	2011
34713	35458	1	JUÁREZ	BENITO JUAREZ CENTRO	MONTERREY	PRIMAVERA	2011
34713	35788	1	JUÁREZ	BENITO JUAREZ CENTRO	SAN NICOLÁS DE LOS GARZA	CIUDAD UNIVERSITARIA	2011
34718	35002	1	JUÁREZ	REAL DE SAN JOSE	MONTERREY	SAN BERNABE X FOMERREY 113	2011
34742	35123	1	JUÁREZ	COLINAS DE SAN JUAN	MONTERREY	TIERRA Y LIBERTAD SECT CENTRO	2011
34742	35036	1	JUÁREZ	COLINAS DE SAN JUAN	MONTERREY	SANTA CECILIA	2011
34603	35125	1	GUADALUPE	TIERRA PROPIA SECT 1	MONTERREY	TIERRA Y LIBERTAD SECT NORTE	2011
34718	35629	1	JUÁREZ	REAL DE SAN JOSE	SALINAS VICTORIA	SALINAS VICTORIA (CENTRO)	2011
34650	35289	1	GUADALUPE	HACIENDA LA SILLA	MONTERREY	PABLO A DE LA GARZA	2011
34683	35376	1	GUADALUPE	CERRO AZUL	MONTERREY	INDEPENDENCIA	2011
34713	34955	1	JUÁREZ	BENITO JUAREZ CENTRO	MONTERREY	CENTRO DE MONTERREY	2011
34647	34955	1	GUADALUPE	VALLE DE SOFIA	MONTERREY	CENTRO DE MONTERREY	2011
34713	35000	1	JUÁREZ	BENITO JUAREZ CENTRO	MONTERREY	FOMERREY 124	2011
34718	35572	1	JUÁREZ	REAL DE SAN JOSE	MONTERREY	LAS JARAS	2011
34718	36484	1	JUÁREZ	REAL DE SAN JOSE	SANTIAGO	FRACC LA BOCA	2011
34719	36476	1	JUÁREZ	LOMAS DEL SOL	SANTIAGO	CONDADO DE ASTURIAS	2011
34719	35028	1	JUÁREZ	LOMAS DEL SOL	MONTERREY	LOMAS MODELO	2011
35096	35243	1	MONTERREY	TIRO AL BLANCO	MONTERREY	15 DE MAYO	2011
34719	35350	1	JUÁREZ	LOMAS DEL SOL	MONTERREY	SAN JERONIMO	2011
34719	35442	1	JUÁREZ	LOMAS DEL SOL	MONTERREY	BUENOS AIRES	2011
34719	35957	1	JUÁREZ	LOMAS DEL SOL	SAN NICOLÁS DE LOS GARZA	FIDEL VELAZQUEZ SECT 2	2011
34719	36429	1	JUÁREZ	LOMAS DEL SOL	SANTA CATARINA	PARQUE INDUSTRIAL LAS PALMAS	2011
34713	35792	1	JUÁREZ	BENITO JUAREZ CENTRO	SAN NICOLÁS DE LOS GARZA	RESIDENCIAL ANAHUAC	2011
34713	36179	1	JUÁREZ	BENITO JUAREZ CENTRO	SAN PEDRO GARZA GARCÍA	LOMAS DEL CAMPESTRE	2011
34713	36241	1	JUÁREZ	BENITO JUAREZ CENTRO	SANTA CATARINA	LA FAMA	2011
34607	34955	1	GUADALUPE	TRES CAMINOS PTE	MONTERREY	CENTRO DE MONTERREY	2011
34622	35436	1	GUADALUPE	MOLINO DEL REY	MONTERREY	TORRE BRISAS	2011
34622	35482	1	GUADALUPE	MOLINO DEL REY	MONTERREY	SAN ANGEL	2011
34622	35545	1	GUADALUPE	MOLINO DEL REY	MONTERREY	JARDINES DE LA ESTANZUELA	2011
34630	35092	1	GUADALUPE	JARDINES DE ANDALUCIA	MONTERREY	BENITO JUAREZ I	2011
34607	35264	1	GUADALUPE	TRES CAMINOS PTE	MONTERREY	MODERNA	2011
34607	35068	1	GUADALUPE	TRES CAMINOS PTE	MONTERREY	CROC	2011
34603	35102	1	GUADALUPE	TIERRA PROPIA SECT 1	MONTERREY	FRANCISCO VILLA	2011
34713	36459	1	JUÁREZ	BENITO JUAREZ CENTRO	SANTIAGO	RANCHO SAN VICENTE	2011
34600	35478	1	GUADALUPE	SIERRA MORENA	MONTERREY	CONTRY	2011
34600	35532	1	GUADALUPE	SIERRA MORENA	MONTERREY	LOS CRISTALES	2011
34603	34887	1	GUADALUPE	TIERRA PROPIA SECT 1	MARÍN	TAMPIQUITO	2011
34603	34955	1	GUADALUPE	TIERRA PROPIA SECT 1	MONTERREY	CENTRO DE MONTERREY	2011
34603	34960	1	GUADALUPE	TIERRA PROPIA SECT 1	MONTERREY	GONZALITOS	2011
34603	35025	1	GUADALUPE	TIERRA PROPIA SECT 1	MONTERREY	FIDEL VELAZQUEZ	2011
34622	35384	1	GUADALUPE	MOLINO DEL REY	MONTERREY	ARTURO B DE LA GARZA	2011
34622	35376	1	GUADALUPE	MOLINO DEL REY	MONTERREY	INDEPENDENCIA	2011
34622	35289	1	GUADALUPE	MOLINO DEL REY	MONTERREY	PABLO A DE LA GARZA	2011
34615	36484	1	GUADALUPE	31 DE DICIEMBRE	SANTIAGO	FRACC LA BOCA	2011
34615	35869	1	GUADALUPE	31 DE DICIEMBRE	SAN NICOLÁS DE LOS GARZA	LOS REALES	2011
34615	35524	1	GUADALUPE	31 DE DICIEMBRE	MONTERREY	FRACCIONAMIENTO LA RIOJA	2011
34615	35506	1	GUADALUPE	31 DE DICIEMBRE	MONTERREY	MEDEROS	2011
34615	35376	1	GUADALUPE	31 DE DICIEMBRE	MONTERREY	INDEPENDENCIA	2011
34615	35283	1	GUADALUPE	31 DE DICIEMBRE	MONTERREY	VENUSTIANO CARRANZA	2011
34607	35532	1	GUADALUPE	TRES CAMINOS PTE	MONTERREY	LOS CRISTALES	2011
34607	35478	1	GUADALUPE	TRES CAMINOS PTE	MONTERREY	CONTRY	2011
34630	35264	1	GUADALUPE	JARDINES DE ANDALUCIA	MONTERREY	MODERNA	2011
34600	35264	1	GUADALUPE	SIERRA MORENA	MONTERREY	MODERNA	2011
34643	35696	1	GUADALUPE	MARIA TERESA	SAN NICOLÁS DE LOS GARZA	MIRADOR SAN NICOLAS	2011
34647	34968	1	GUADALUPE	VALLE DE SOFIA	MONTERREY	OBISPADO	2011
34718	34955	1	JUÁREZ	REAL DE SAN JOSE	MONTERREY	CENTRO DE MONTERREY	2011
34718	34748	1	JUÁREZ	REAL DE SAN JOSE	JUÁREZ	LA PAZ	2011
34536	36329	1	GUADALUPE	ARBOLEDAS DE LA SILLA	SANTA CATARINA	JOSE MARIA MORELOS	2011
34536	35534	1	GUADALUPE	ARBOLEDAS DE LA SILLA	MONTERREY	EL URO	2011
35395	35656	1	MONTERREY	ALTAMIRA	SAN NICOLÁS DE LOS GARZA	RES ROBLE 4TO SECT	2011
34955	34960	1	MONTERREY	CENTRO DE MONTERREY	MONTERREY	GONZALITOS	2011
34955	35067	1	MONTERREY	CENTRO DE MONTERREY	MONTERREY	CENTRAL	2011
34955	35025	1	MONTERREY	CENTRO DE MONTERREY	MONTERREY	FIDEL VELAZQUEZ	2011
34955	35020	1	MONTERREY	CENTRO DE MONTERREY	MONTERREY	LOMAS DE CUMBRES	2011
34955	35002	1	MONTERREY	CENTRO DE MONTERREY	MONTERREY	SAN BERNABE X FOMERREY 113	2011
34955	35001	1	MONTERREY	CENTRO DE MONTERREY	MONTERREY	SAN BERNABE II FOMERREY 120	2011
34955	34961	1	MONTERREY	CENTRO DE MONTERREY	MONTERREY	LOMAS	2011
34955	34958	1	MONTERREY	CENTRO DE MONTERREY	MONTERREY	CONDOMINIOS CONSTITUCION	2011
34768	36488	1	JUÁREZ	AMERICA UNIDA	SANTIAGO	CONCEPCION SALAZAR	2011
34955	34956	1	MONTERREY	CENTRO DE MONTERREY	MONTERREY	OBRERA	2011
34776	35096	1	JUÁREZ	RANCHO VIEJO	MONTERREY	TIRO AL BLANCO	2011
34887	35125	1	MARÍN	TAMPIQUITO	MONTERREY	TIERRA Y LIBERTAD SECT NORTE	2011
34955	35781	1	MONTERREY	CENTRO DE MONTERREY	SAN NICOLÁS DE LOS GARZA	PERIFERICO NORTE	2011
34955	35507	1	MONTERREY	CENTRO DE MONTERREY	MONTERREY	CIUDAD SATELITE	2011
34955	35530	1	MONTERREY	CENTRO DE MONTERREY	MONTERREY	FRACC LAS ESTANCIAS	2011
34955	35068	1	MONTERREY	CENTRO DE MONTERREY	MONTERREY	CROC	2011
34768	36452	1	JUÁREZ	AMERICA UNIDA	SANTIAGO	FRACC EL FAISAN	2011
35020	36488	1	MONTERREY	LOMAS DE CUMBRES	SANTIAGO	CONCEPCION SALAZAR	2011
34768	35638	1	JUÁREZ	AMERICA UNIDA	SAN NICOLÁS DE LOS GARZA	CENTRO DE SAN NICOLAS DE LOS GARZA	2011
34786	34968	1	JUÁREZ	LOMAS DE SANTA MONICA 1RA SECC	MONTERREY	OBISPADO	2011
34955	35496	1	MONTERREY	CENTRO DE MONTERREY	MONTERREY	EMPLEADOS SFEO	2011
34887	35450	1	MARÍN	TAMPIQUITO	MONTERREY	NUEVA RES ESPAÑOLA	2011
34887	35694	1	MARÍN	TAMPIQUITO	SAN NICOLÁS DE LOS GARZA	BALCONES DE ANAHUAC	2011
34887	36459	1	MARÍN	TAMPIQUITO	SANTIAGO	RANCHO SAN VICENTE	2011
34768	35588	1	JUÁREZ	AMERICA UNIDA	PESQUERÍA	PESQUERIA	2011
34955	35172	1	MONTERREY	CENTRO DE MONTERREY	MONTERREY	INDUSTRIAL	2011
34955	35121	1	MONTERREY	CENTRO DE MONTERREY	MONTERREY	TIERRA Y LIBERTAD SECTOR SUR	2011
34955	35169	1	MONTERREY	CENTRO DE MONTERREY	MONTERREY	HIDALGO	2011
34955	35168	1	MONTERREY	CENTRO DE MONTERREY	MONTERREY	NIÑO ARTILLERO	2011
34768	35937	1	JUÁREZ	AMERICA UNIDA	SAN NICOLÁS DE LOS GARZA	CONSTITUYENTES DE QUERETARO SECT 2	2011
34955	35161	1	MONTERREY	CENTRO DE MONTERREY	MONTERREY	LAZARO CARDENAS	2011
34768	36399	1	JUÁREZ	AMERICA UNIDA	SANTA CATARINA	PRADERAS DE SANTA CATARINA	2011
34955	35125	1	MONTERREY	CENTRO DE MONTERREY	MONTERREY	TIERRA Y LIBERTAD SECT NORTE	2011
35020	36452	1	MONTERREY	LOMAS DE CUMBRES	SANTIAGO	FRACC EL FAISAN	2011
35025	35125	1	MONTERREY	FIDEL VELAZQUEZ	MONTERREY	TIERRA Y LIBERTAD SECT NORTE	2011
35067	35496	1	MONTERREY	CENTRAL	MONTERREY	EMPLEADOS SFEO	2011
35009	35393	1	MONTERREY	SAN BERNABE FOMERREY 25	MONTERREY	LUIS ECHEVERRIA	2011
35002	36484	1	MONTERREY	SAN BERNABE X FOMERREY 113	SANTIAGO	FRACC LA BOCA	2011
35009	35050	1	MONTERREY	SAN BERNABE FOMERREY 25	MONTERREY	AZTLAN	2011
35009	35096	1	MONTERREY	SAN BERNABE FOMERREY 25	MONTERREY	TIRO AL BLANCO	2011
35009	35282	1	MONTERREY	SAN BERNABE FOMERREY 25	MONTERREY	NUEVA MADERO	2011
35020	35102	1	MONTERREY	LOMAS DE CUMBRES	MONTERREY	FRANCISCO VILLA	2011
35009	35377	1	MONTERREY	SAN BERNABE FOMERREY 25	MONTERREY	ANCIRA	2011
35009	35716	1	MONTERREY	SAN BERNABE FOMERREY 25	SAN NICOLÁS DE LOS GARZA	BET-EL	2011
35002	35572	1	MONTERREY	SAN BERNABE X FOMERREY 113	MONTERREY	LAS JARAS	2011
35009	35937	1	MONTERREY	SAN BERNABE FOMERREY 25	SAN NICOLÁS DE LOS GARZA	CONSTITUYENTES DE QUERETARO SECT 2	2011
35009	35969	1	MONTERREY	SAN BERNABE FOMERREY 25	SAN NICOLÁS DE LOS GARZA	LOS MEZQUITES	2011
35009	36488	1	MONTERREY	SAN BERNABE FOMERREY 25	SANTIAGO	CONCEPCION SALAZAR	2011
35036	35050	1	MONTERREY	SANTA CECILIA	MONTERREY	AZTLAN	2011
35036	35123	1	MONTERREY	SANTA CECILIA	MONTERREY	TIERRA Y LIBERTAD SECT CENTRO	2011
35036	35376	1	MONTERREY	SANTA CECILIA	MONTERREY	INDEPENDENCIA	2011
35002	35629	1	MONTERREY	SAN BERNABE X FOMERREY 113	SALINAS VICTORIA	SALINAS VICTORIA (CENTRO)	2011
35002	35545	1	MONTERREY	SAN BERNABE X FOMERREY 113	MONTERREY	JARDINES DE LA ESTANZUELA	2011
35025	35450	1	MONTERREY	FIDEL VELAZQUEZ	MONTERREY	NUEVA RES ESPAÑOLA	2011
35028	36429	1	MONTERREY	LOMAS MODELO	SANTA CATARINA	PARQUE INDUSTRIAL LAS PALMAS	2011
35025	35694	1	MONTERREY	FIDEL VELAZQUEZ	SAN NICOLÁS DE LOS GARZA	BALCONES DE ANAHUAC	2011
35025	36459	1	MONTERREY	FIDEL VELAZQUEZ	SANTIAGO	RANCHO SAN VICENTE	2011
35028	35285	1	MONTERREY	LOMAS MODELO	MONTERREY	TREVIÑO	2011
35028	35350	1	MONTERREY	LOMAS MODELO	MONTERREY	SAN JERONIMO	2011
35028	35442	1	MONTERREY	LOMAS MODELO	MONTERREY	BUENOS AIRES	2011
35028	35957	1	MONTERREY	LOMAS MODELO	SAN NICOLÁS DE LOS GARZA	FIDEL VELAZQUEZ SECT 2	2011
35028	36476	1	MONTERREY	LOMAS MODELO	SANTIAGO	CONDADO DE ASTURIAS	2011
35009	35243	1	MONTERREY	SAN BERNABE FOMERREY 25	MONTERREY	15 DE MAYO	2011
35034	35915	1	MONTERREY	GENARO VAZQUEZ ROJAS	SAN NICOLÁS DE LOS GARZA	VALLE DE NOGALAR	2011
35034	36247	1	MONTERREY	GENARO VAZQUEZ ROJAS	SANTA CATARINA	LA FAMA 5	2011
35034	36476	1	MONTERREY	GENARO VAZQUEZ ROJAS	SANTIAGO	CONDADO DE ASTURIAS	2011
35020	35638	1	MONTERREY	LOMAS DE CUMBRES	SAN NICOLÁS DE LOS GARZA	CENTRO DE SAN NICOLAS DE LOS GARZA	2011
35020	35588	1	MONTERREY	LOMAS DE CUMBRES	PESQUERÍA	PESQUERIA	2011
35020	35384	1	MONTERREY	LOMAS DE CUMBRES	MONTERREY	ARTURO B DE LA GARZA	2011
34776	36399	1	JUÁREZ	RANCHO VIEJO	SANTA CATARINA	PRADERAS DE SANTA CATARINA	2011
34776	35937	1	JUÁREZ	RANCHO VIEJO	SAN NICOLÁS DE LOS GARZA	CONSTITUYENTES DE QUERETARO SECT 2	2011
34786	35067	1	JUÁREZ	LOMAS DE SANTA MONICA 1RA SECC	MONTERREY	CENTRAL	2011
34748	35629	1	JUÁREZ	LA PAZ	SALINAS VICTORIA	SALINAS VICTORIA (CENTRO)	2011
34760	35788	1	JUÁREZ	FRACC FUENTES DE JUAREZ	SAN NICOLÁS DE LOS GARZA	CIUDAD UNIVERSITARIA	2011
34955	35392	1	MONTERREY	CENTRO DE MONTERREY	MONTERREY	HERIBERTO JARA	2011
34955	35418	1	MONTERREY	CENTRO DE MONTERREY	MONTERREY	MARTIRES DE TLATELOLCO	2011
34748	35545	1	JUÁREZ	LA PAZ	MONTERREY	JARDINES DE LA ESTANZUELA	2011
34955	35465	1	MONTERREY	CENTRO DE MONTERREY	MONTERREY	ALTAVISTA	2011
34748	35572	1	JUÁREZ	LA PAZ	MONTERREY	LAS JARAS	2011
34955	35461	1	MONTERREY	CENTRO DE MONTERREY	MONTERREY	LTH	2011
34768	35285	1	JUÁREZ	AMERICA UNIDA	MONTERREY	TREVIÑO	2011
34748	36484	1	JUÁREZ	LA PAZ	SANTIAGO	FRACC LA BOCA	2011
34750	34955	1	JUÁREZ	EL MIRADOR	MONTERREY	CENTRO DE MONTERREY	2011
34955	35460	1	MONTERREY	CENTRO DE MONTERREY	MONTERREY	LADRILLERA	2011
34750	35068	1	JUÁREZ	EL MIRADOR	MONTERREY	CROC	2011
34955	35450	1	MONTERREY	CENTRO DE MONTERREY	MONTERREY	NUEVA RES ESPAÑOLA	2011
34750	35264	1	JUÁREZ	EL MIRADOR	MONTERREY	MODERNA	2011
34955	35377	1	MONTERREY	CENTRO DE MONTERREY	MONTERREY	ANCIRA	2011
34768	35102	1	JUÁREZ	AMERICA UNIDA	MONTERREY	FRANCISCO VILLA	2011
34786	35102	1	JUÁREZ	LOMAS DE SANTA MONICA 1RA SECC	MONTERREY	FRANCISCO VILLA	2011
34760	36266	1	JUÁREZ	FRACC FUENTES DE JUAREZ	SANTA CATARINA	LA ERMITA	2011
34760	36488	1	JUÁREZ	FRACC FUENTES DE JUAREZ	SANTIAGO	CONCEPCION SALAZAR	2011
34955	35365	1	MONTERREY	CENTRO DE MONTERREY	MONTERREY	LOMA LARGA	2011
34760	36459	1	JUÁREZ	FRACC FUENTES DE JUAREZ	SANTIAGO	RANCHO SAN VICENTE	2011
34955	35371	1	MONTERREY	CENTRO DE MONTERREY	MONTERREY	DEL CARMEN	2011
34786	34955	1	JUÁREZ	LOMAS DE SANTA MONICA 1RA SECC	MONTERREY	CENTRO DE MONTERREY	2011
34955	35325	1	MONTERREY	CENTRO DE MONTERREY	MONTERREY	VALLE DE SAN JERONIMO	2011
34955	35289	1	MONTERREY	CENTRO DE MONTERREY	MONTERREY	PABLO A DE LA GARZA	2011
34955	35267	1	MONTERREY	CENTRO DE MONTERREY	MONTERREY	SANTA FE	2011
34955	35282	1	MONTERREY	CENTRO DE MONTERREY	MONTERREY	NUEVA MADERO	2011
34768	34776	1	JUÁREZ	AMERICA UNIDA	JUÁREZ	RANCHO VIEJO	2011
34768	34955	1	JUÁREZ	AMERICA UNIDA	MONTERREY	CENTRO DE MONTERREY	2011
34768	35020	1	JUÁREZ	AMERICA UNIDA	MONTERREY	LOMAS DE CUMBRES	2011
34955	35279	1	MONTERREY	CENTRO DE MONTERREY	MONTERREY	ASARCO	2011
34768	35096	1	JUÁREZ	AMERICA UNIDA	MONTERREY	TIRO AL BLANCO	2011
34955	35449	1	MONTERREY	CENTRO DE MONTERREY	MONTERREY	ESPAÑA	2011
34750	35478	1	JUÁREZ	EL MIRADOR	MONTERREY	CONTRY	2011
34955	35445	1	MONTERREY	CENTRO DE MONTERREY	MONTERREY	RES FLORIDA	2011
34786	35496	1	JUÁREZ	LOMAS DE SANTA MONICA 1RA SECC	MONTERREY	EMPLEADOS SFEO	2011
34802	35282	1	JUÁREZ	MONTE KRISTAL	MONTERREY	NUEVA MADERO	2011
34802	35243	1	JUÁREZ	MONTE KRISTAL	MONTERREY	15 DE MAYO	2011
34802	35096	1	JUÁREZ	MONTE KRISTAL	MONTERREY	TIRO AL BLANCO	2011
34802	35009	1	JUÁREZ	MONTE KRISTAL	MONTERREY	SAN BERNABE FOMERREY 25	2011
34786	35588	1	JUÁREZ	LOMAS DE SANTA MONICA 1RA SECC	PESQUERÍA	PESQUERIA	2011
34776	35285	1	JUÁREZ	RANCHO VIEJO	MONTERREY	TREVIÑO	2011
34955	35237	1	MONTERREY	CENTRO DE MONTERREY	MONTERREY	GARZA NIETO	2011
34750	35532	1	JUÁREZ	EL MIRADOR	MONTERREY	LOS CRISTALES	2011
34786	35384	1	JUÁREZ	LOMAS DE SANTA MONICA 1RA SECC	MONTERREY	ARTURO B DE LA GARZA	2011
34776	35384	1	JUÁREZ	RANCHO VIEJO	MONTERREY	ARTURO B DE LA GARZA	2011
34776	35545	1	JUÁREZ	RANCHO VIEJO	MONTERREY	JARDINES DE LA ESTANZUELA	2011
34786	35376	1	JUÁREZ	LOMAS DE SANTA MONICA 1RA SECC	MONTERREY	INDEPENDENCIA	2011
34786	35325	1	JUÁREZ	LOMAS DE SANTA MONICA 1RA SECC	MONTERREY	VALLE DE SAN JERONIMO	2011
34786	35264	1	JUÁREZ	LOMAS DE SANTA MONICA 1RA SECC	MONTERREY	MODERNA	2011
34802	35937	1	JUÁREZ	MONTE KRISTAL	SAN NICOLÁS DE LOS GARZA	CONSTITUYENTES DE QUERETARO SECT 2	2011
34802	35969	1	JUÁREZ	MONTE KRISTAL	SAN NICOLÁS DE LOS GARZA	LOS MEZQUITES	2011
34887	34955	1	MARÍN	TAMPIQUITO	MONTERREY	CENTRO DE MONTERREY	2011
34887	34960	1	MARÍN	TAMPIQUITO	MONTERREY	GONZALITOS	2011
34887	35025	1	MARÍN	TAMPIQUITO	MONTERREY	FIDEL VELAZQUEZ	2011
34776	35362	1	JUÁREZ	RANCHO VIEJO	MONTERREY	NUEVO CROC INFONAVIT	2011
34955	35240	1	MONTERREY	CENTRO DE MONTERREY	MONTERREY	URDIALES	2011
34768	35545	1	JUÁREZ	AMERICA UNIDA	MONTERREY	JARDINES DE LA ESTANZUELA	2011
34768	35362	1	JUÁREZ	AMERICA UNIDA	MONTERREY	NUEVO CROC INFONAVIT	2011
34955	35420	1	MONTERREY	CENTRO DE MONTERREY	MONTERREY	SIERRA VENTANA	2011
34955	35425	1	MONTERREY	CENTRO DE MONTERREY	MONTERREY	VALLE DEL MARQUEZ	2011
34760	35524	1	JUÁREZ	FRACC FUENTES DE JUAREZ	MONTERREY	FRACCIONAMIENTO LA RIOJA	2011
34760	35447	1	JUÁREZ	FRACC FUENTES DE JUAREZ	MONTERREY	CARACOL	2011
34955	35436	1	MONTERREY	CENTRO DE MONTERREY	MONTERREY	TORRE BRISAS	2011
34760	35407	1	JUÁREZ	FRACC FUENTES DE JUAREZ	MONTERREY	CERRO DE CAMPANA	2011
34760	35380	1	JUÁREZ	FRACC FUENTES DE JUAREZ	MONTERREY	LA PEDRERA	2011
34955	35442	1	MONTERREY	CENTRO DE MONTERREY	MONTERREY	BUENOS AIRES	2011
35068	35696	1	MONTERREY	CROC	SAN NICOLÁS DE LOS GARZA	MIRADOR SAN NICOLAS	2011
35067	35588	1	MONTERREY	CENTRAL	PESQUERÍA	PESQUERIA	2011
34536	35461	1	GUADALUPE	ARBOLEDAS DE LA SILLA	MONTERREY	LTH	2011
34961	35250	1	MONTERREY	LOMAS	MONTERREY	SARABIA	2011
34960	35694	1	MONTERREY	GONZALITOS	SAN NICOLÁS DE LOS GARZA	BALCONES DE ANAHUAC	2011
34960	36459	1	MONTERREY	GONZALITOS	SANTIAGO	RANCHO SAN VICENTE	2011
34961	35050	1	MONTERREY	LOMAS	MONTERREY	AZTLAN	2011
34961	35121	1	MONTERREY	LOMAS	MONTERREY	TIERRA Y LIBERTAD SECTOR SUR	2011
34961	35178	1	MONTERREY	LOMAS	MONTERREY	MITRAS NORTE	2011
34961	35837	1	MONTERREY	LOMAS	SAN NICOLÁS DE LOS GARZA	MIGUEL ALEMAN	2011
34961	35261	1	MONTERREY	LOMAS	MONTERREY	CEMENTOS	2011
34960	35125	1	MONTERREY	GONZALITOS	MONTERREY	TIERRA Y LIBERTAD SECT NORTE	2011
34961	35380	1	MONTERREY	LOMAS	MONTERREY	LA PEDRERA	2011
34961	35384	1	MONTERREY	LOMAS	MONTERREY	ARTURO B DE LA GARZA	2011
34961	35443	1	MONTERREY	LOMAS	MONTERREY	FLORIDA	2011
34961	35549	1	MONTERREY	LOMAS	MONTERREY	NUEVA ESTANZUELA	2011
34748	35376	1	JUÁREZ	LA PAZ	MONTERREY	INDEPENDENCIA	2011
34719	35285	1	JUÁREZ	LOMAS DEL SOL	MONTERREY	TREVIÑO	2011
34960	35450	1	MONTERREY	GONZALITOS	MONTERREY	NUEVA RES ESPAÑOLA	2011
34961	35123	1	MONTERREY	LOMAS	MONTERREY	TIERRA Y LIBERTAD SECT CENTRO	2011
34525	36429	1	GUADALUPE	VALLES DE LA SILLA	SANTA CATARINA	PARQUE INDUSTRIAL LAS PALMAS	2011
34968	35496	1	MONTERREY	OBISPADO	MONTERREY	EMPLEADOS SFEO	2011
34968	35067	1	MONTERREY	OBISPADO	MONTERREY	CENTRAL	2011
34968	35102	1	MONTERREY	OBISPADO	MONTERREY	FRANCISCO VILLA	2011
34968	35264	1	MONTERREY	OBISPADO	MONTERREY	MODERNA	2011
34968	35325	1	MONTERREY	OBISPADO	MONTERREY	VALLE DE SAN JERONIMO	2011
34968	35384	1	MONTERREY	OBISPADO	MONTERREY	ARTURO B DE LA GARZA	2011
34961	35942	1	MONTERREY	LOMAS	SAN NICOLÁS DE LOS GARZA	FRANCISCO GARZA SADA	2011
34968	35588	1	MONTERREY	OBISPADO	PESQUERÍA	PESQUERIA	2011
34960	35025	1	MONTERREY	GONZALITOS	MONTERREY	FIDEL VELAZQUEZ	2011
35000	35274	1	MONTERREY	FOMERREY 124	MONTERREY	MARTINEZ	2011
35000	35535	1	MONTERREY	FOMERREY 124	MONTERREY	RANCHO LA BOLA	2011
35001	35102	1	MONTERREY	SAN BERNABE II FOMERREY 120	MONTERREY	FRANCISCO VILLA	2011
35001	35781	1	MONTERREY	SAN BERNABE II FOMERREY 120	SAN NICOLÁS DE LOS GARZA	PERIFERICO NORTE	2011
34961	36037	1	MONTERREY	LOMAS	SAN PEDRO GARZA GARCÍA	SANTA ELENA	2011
34961	35915	1	MONTERREY	LOMAS	SAN NICOLÁS DE LOS GARZA	VALLE DE NOGALAR	2011
34748	35002	1	JUÁREZ	LA PAZ	MONTERREY	SAN BERNABE X FOMERREY 113	2011
34527	34760	1	GUADALUPE	VILLA OLIMPICA	JUÁREZ	FRACC FUENTES DE JUAREZ	2011
35068	35305	1	MONTERREY	CROC	MONTERREY	CUMBRES 5TO SECT SECC A	2011
34507	35912	1	GUADALUPE	GUADALUPE VICTORIA	SAN NICOLÁS DE LOS GARZA	SALVADOR ALLENDE	2011
34507	35545	1	GUADALUPE	GUADALUPE VICTORIA	MONTERREY	JARDINES DE LA ESTANZUELA	2011
34507	35557	1	GUADALUPE	GUADALUPE VICTORIA	MONTERREY	LOMAS DE VALLE ALTO	2011
34507	35572	1	GUADALUPE	GUADALUPE VICTORIA	MONTERREY	LAS JARAS	2011
34507	35629	1	GUADALUPE	GUADALUPE VICTORIA	SALINAS VICTORIA	SALINAS VICTORIA (CENTRO)	2011
34507	35724	1	GUADALUPE	GUADALUPE VICTORIA	SAN NICOLÁS DE LOS GARZA	VICENTE GUERRERO (FOMERREY 46)	2011
34507	35829	1	GUADALUPE	GUADALUPE VICTORIA	SAN NICOLÁS DE LOS GARZA	ARBOLEDAS DE SAN JORGE	2011
34507	35937	1	GUADALUPE	GUADALUPE VICTORIA	SAN NICOLÁS DE LOS GARZA	CONSTITUYENTES DE QUERETARO SECT 2	2011
34525	35442	1	GUADALUPE	VALLES DE LA SILLA	MONTERREY	BUENOS AIRES	2011
34507	36356	1	GUADALUPE	GUADALUPE VICTORIA	SANTA CATARINA	ZIMEX	2011
34507	36383	1	GUADALUPE	GUADALUPE VICTORIA	SANTA CATARINA	ADOLFO LOPEZ MATEOS INFONAVIT	2011
34525	34719	1	GUADALUPE	VALLES DE LA SILLA	JUÁREZ	LOMAS DEL SOL	2011
34525	35028	1	GUADALUPE	VALLES DE LA SILLA	MONTERREY	LOMAS MODELO	2011
34525	35285	1	GUADALUPE	VALLES DE LA SILLA	MONTERREY	TREVIÑO	2011
34525	35350	1	GUADALUPE	VALLES DE LA SILLA	MONTERREY	SAN JERONIMO	2011
34507	35460	1	GUADALUPE	GUADALUPE VICTORIA	MONTERREY	LADRILLERA	2011
34748	34955	1	JUÁREZ	LA PAZ	MONTERREY	CENTRO DE MONTERREY	2011
34527	35380	1	GUADALUPE	VILLA OLIMPICA	MONTERREY	LA PEDRERA	2011
34527	36488	1	GUADALUPE	VILLA OLIMPICA	SANTIAGO	CONCEPCION SALAZAR	2011
34527	35407	1	GUADALUPE	VILLA OLIMPICA	MONTERREY	CERRO DE CAMPANA	2011
34527	35447	1	GUADALUPE	VILLA OLIMPICA	MONTERREY	CARACOL	2011
34527	35524	1	GUADALUPE	VILLA OLIMPICA	MONTERREY	FRACCIONAMIENTO LA RIOJA	2011
34527	35788	1	GUADALUPE	VILLA OLIMPICA	SAN NICOLÁS DE LOS GARZA	CIUDAD UNIVERSITARIA	2011
34527	36266	1	GUADALUPE	VILLA OLIMPICA	SANTA CATARINA	LA ERMITA	2011
34527	36459	1	GUADALUPE	VILLA OLIMPICA	SANTIAGO	RANCHO SAN VICENTE	2011
34536	34955	1	GUADALUPE	ARBOLEDAS DE LA SILLA	MONTERREY	CENTRO DE MONTERREY	2011
34525	35957	1	GUADALUPE	VALLES DE LA SILLA	SAN NICOLÁS DE LOS GARZA	FIDEL VELAZQUEZ SECT 2	2011
34536	35264	1	GUADALUPE	ARBOLEDAS DE LA SILLA	MONTERREY	MODERNA	2011
34536	35279	1	GUADALUPE	ARBOLEDAS DE LA SILLA	MONTERREY	ASARCO	2011
34536	35282	1	GUADALUPE	ARBOLEDAS DE LA SILLA	MONTERREY	NUEVA MADERO	2011
34536	35425	1	GUADALUPE	ARBOLEDAS DE LA SILLA	MONTERREY	VALLE DEL MARQUEZ	2011
34536	35445	1	GUADALUPE	ARBOLEDAS DE LA SILLA	MONTERREY	RES FLORIDA	2011
34525	36476	1	GUADALUPE	VALLES DE LA SILLA	SANTIAGO	CONDADO DE ASTURIAS	2011
34961	36459	1	MONTERREY	LOMAS	SANTIAGO	RANCHO SAN VICENTE	2011
34961	36377	1	MONTERREY	LOMAS	SANTA CATARINA	HACIENDA SAN JOSE	2011
34968	35376	1	MONTERREY	OBISPADO	MONTERREY	INDEPENDENCIA	2011
35050	35837	1	MONTERREY	AZTLAN	SAN NICOLÁS DE LOS GARZA	MIGUEL ALEMAN	2011
35050	35261	1	MONTERREY	AZTLAN	MONTERREY	CEMENTOS	2011
35050	35376	1	MONTERREY	AZTLAN	MONTERREY	INDEPENDENCIA	2011
35050	35377	1	MONTERREY	AZTLAN	MONTERREY	ANCIRA	2011
35050	35393	1	MONTERREY	AZTLAN	MONTERREY	LUIS ECHEVERRIA	2011
35067	35264	1	MONTERREY	CENTRAL	MONTERREY	MODERNA	2011
35050	35716	1	MONTERREY	AZTLAN	SAN NICOLÁS DE LOS GARZA	BET-EL	2011
35050	35942	1	MONTERREY	AZTLAN	SAN NICOLÁS DE LOS GARZA	FRANCISCO GARZA SADA	2011
35050	35178	1	MONTERREY	AZTLAN	MONTERREY	MITRAS NORTE	2011
35050	36037	1	MONTERREY	AZTLAN	SAN PEDRO GARZA GARCÍA	SANTA ELENA	2011
35050	36375	1	MONTERREY	AZTLAN	SANTA CATARINA	EL OBISPO	2011
35067	35102	1	MONTERREY	CENTRAL	MONTERREY	FRANCISCO VILLA	2011
35002	35376	1	MONTERREY	SAN BERNABE X FOMERREY 113	MONTERREY	INDEPENDENCIA	2011
35002	35237	1	MONTERREY	SAN BERNABE X FOMERREY 113	MONTERREY	GARZA NIETO	2011
35001	36065	1	MONTERREY	SAN BERNABE II FOMERREY 120	SAN PEDRO GARZA GARCÍA	LOS PINOS	2011
35050	35250	1	MONTERREY	AZTLAN	MONTERREY	SARABIA	2011
35050	35123	1	MONTERREY	AZTLAN	MONTERREY	TIERRA Y LIBERTAD SECT CENTRO	2011
35001	35820	1	MONTERREY	SAN BERNABE II FOMERREY 120	SAN NICOLÁS DE LOS GARZA	JARDINES DE LAS PUENTES	2011
35092	35264	1	MONTERREY	BENITO JUAREZ I	MONTERREY	MODERNA	2011
35068	35424	1	MONTERREY	CROC	MONTERREY	REVOLUCION PROLETARIA	2011
35068	35478	1	MONTERREY	CROC	MONTERREY	CONTRY	2011
35068	35532	1	MONTERREY	CROC	MONTERREY	LOS CRISTALES	2011
35087	35532	1	MONTERREY	SAN BERNABE V	MONTERREY	LOS CRISTALES	2011
35067	35376	1	MONTERREY	CENTRAL	MONTERREY	INDEPENDENCIA	2011
35092	35102	1	MONTERREY	BENITO JUAREZ I	MONTERREY	FRANCISCO VILLA	2011
35092	35271	1	MONTERREY	BENITO JUAREZ I	MONTERREY	LOS FRESNOS	2011
35050	35380	1	MONTERREY	AZTLAN	MONTERREY	LA PEDRERA	2011
35092	35339	1	MONTERREY	BENITO JUAREZ I	MONTERREY	RINCON DE SAN JERONIMO	2011
35092	35524	1	MONTERREY	BENITO JUAREZ I	MONTERREY	FRACCIONAMIENTO LA RIOJA	2011
35092	35588	1	MONTERREY	BENITO JUAREZ I	PESQUERÍA	PESQUERIA	2011
35067	35384	1	MONTERREY	CENTRAL	MONTERREY	ARTURO B DE LA GARZA	2011
35067	35325	1	MONTERREY	CENTRAL	MONTERREY	VALLE DE SAN JERONIMO	2011
35036	36375	1	MONTERREY	SANTA CECILIA	SANTA CATARINA	EL OBISPO	2011
34956	35102	1	MONTERREY	OBRERA	MONTERREY	FRANCISCO VILLA	2011
34955	36425	1	MONTERREY	CENTRO DE MONTERREY	SANTA CATARINA	RINCON DEL PONIENTE	2011
34955	36452	1	MONTERREY	CENTRO DE MONTERREY	SANTIAGO	FRACC EL FAISAN	2011
34955	35788	1	MONTERREY	CENTRO DE MONTERREY	SAN NICOLÁS DE LOS GARZA	CIUDAD UNIVERSITARIA	2011
34955	35572	1	MONTERREY	CENTRO DE MONTERREY	MONTERREY	LAS JARAS	2011
34955	35629	1	MONTERREY	CENTRO DE MONTERREY	SALINAS VICTORIA	SALINAS VICTORIA (CENTRO)	2011
34955	35638	1	MONTERREY	CENTRO DE MONTERREY	SAN NICOLÁS DE LOS GARZA	CENTRO DE SAN NICOLAS DE LOS GARZA	2011
34955	35640	1	MONTERREY	CENTRO DE MONTERREY	SAN NICOLÁS DE LOS GARZA	MIRAFLORES	2011
34748	35237	1	JUÁREZ	LA PAZ	MONTERREY	GARZA NIETO	2011
34955	36179	1	MONTERREY	CENTRO DE MONTERREY	SAN PEDRO GARZA GARCÍA	LOMAS DEL CAMPESTRE	2011
34955	35792	1	MONTERREY	CENTRO DE MONTERREY	SAN NICOLÁS DE LOS GARZA	RESIDENCIAL ANAHUAC	2011
34955	36457	1	MONTERREY	CENTRO DE MONTERREY	SANTIAGO	MARROQUIN	2011
34955	35820	1	MONTERREY	CENTRO DE MONTERREY	SAN NICOLÁS DE LOS GARZA	JARDINES DE LAS PUENTES	2011
34955	35931	1	MONTERREY	CENTRO DE MONTERREY	SAN NICOLÁS DE LOS GARZA	FLORIDOS BOSQUES DEL NOGALAR	2011
34955	35945	1	MONTERREY	CENTRO DE MONTERREY	SAN NICOLÁS DE LOS GARZA	NUEVO MUNDO SECT 2	2011
34955	36065	1	MONTERREY	CENTRO DE MONTERREY	SAN PEDRO GARZA GARCÍA	LOS PINOS	2011
34958	35121	1	MONTERREY	CONDOMINIOS CONSTITUCION	MONTERREY	TIERRA Y LIBERTAD SECTOR SUR	2011
34958	36377	1	MONTERREY	CONDOMINIOS CONSTITUCION	SANTA CATARINA	HACIENDA SAN JOSE	2011
34955	35534	1	MONTERREY	CENTRO DE MONTERREY	MONTERREY	EL URO	2011
34955	35532	1	MONTERREY	CENTRO DE MONTERREY	MONTERREY	LOS CRISTALES	2011
34955	35776	1	MONTERREY	CENTRO DE MONTERREY	SAN NICOLÁS DE LOS GARZA	CUAUHTEMOC SECT 2	2011
34958	35915	1	MONTERREY	CONDOMINIOS CONSTITUCION	SAN NICOLÁS DE LOS GARZA	VALLE DE NOGALAR	2011
34955	36241	1	MONTERREY	CENTRO DE MONTERREY	SANTA CATARINA	LA FAMA	2011
34955	36377	1	MONTERREY	CENTRO DE MONTERREY	SANTA CATARINA	HACIENDA SAN JOSE	2011
34958	34961	1	MONTERREY	CONDOMINIOS CONSTITUCION	MONTERREY	LOMAS	2011
34956	35557	1	MONTERREY	OBRERA	MONTERREY	LOMAS DE VALLE ALTO	2011
34956	35454	1	MONTERREY	OBRERA	MONTERREY	JARDIN ESPAÑOL	2011
34956	35377	1	MONTERREY	OBRERA	MONTERREY	ANCIRA	2011
34956	35365	1	MONTERREY	OBRERA	MONTERREY	LOMA LARGA	2011
34956	35264	1	MONTERREY	OBRERA	MONTERREY	MODERNA	2011
34955	36329	1	MONTERREY	CENTRO DE MONTERREY	SANTA CATARINA	JOSE MARIA MORELOS	2011
34956	35261	1	MONTERREY	OBRERA	MONTERREY	CEMENTOS	2011
34955	36502	1	MONTERREY	CENTRO DE MONTERREY	SANTIAGO	SAN JOSE DE ARRIBA	2011
34955	36484	1	MONTERREY	CENTRO DE MONTERREY	SANTIAGO	FRACC LA BOCA	2011
34955	36459	1	MONTERREY	CENTRO DE MONTERREY	SANTIAGO	RANCHO SAN VICENTE	2011
35395	35629	1	MONTERREY	ALTAMIRA	SALINAS VICTORIA	SALINAS VICTORIA (CENTRO)	2011
35395	35973	1	MONTERREY	ALTAMIRA	SAN PEDRO GARZA GARCÍA	AMPL SAN PEDRO 400	2011
33901	34382	1	CADEREYTA JIMÉNEZ	CADEREYTA JIMENEZ CENTRO	GUADALUPE	CENTRAL DE ABASTOS	2011
35162	35792	1	MONTERREY	SIMON BOLIVAR	SAN NICOLÁS DE LOS GARZA	RESIDENCIAL ANAHUAC	2011
35162	35392	1	MONTERREY	SIMON BOLIVAR	MONTERREY	HERIBERTO JARA	2011
35162	35442	1	MONTERREY	SIMON BOLIVAR	MONTERREY	BUENOS AIRES	2011
35162	35449	1	MONTERREY	SIMON BOLIVAR	MONTERREY	ESPAÑA	2011
35162	35465	1	MONTERREY	SIMON BOLIVAR	MONTERREY	ALTAVISTA	2011
35162	35788	1	MONTERREY	SIMON BOLIVAR	SAN NICOLÁS DE LOS GARZA	CIUDAD UNIVERSITARIA	2011
35162	35178	1	MONTERREY	SIMON BOLIVAR	MONTERREY	MITRAS NORTE	2011
35162	35945	1	MONTERREY	SIMON BOLIVAR	SAN NICOLÁS DE LOS GARZA	NUEVO MUNDO SECT 2	2011
35162	35371	1	MONTERREY	SIMON BOLIVAR	MONTERREY	DEL CARMEN	2011
35162	36179	1	MONTERREY	SIMON BOLIVAR	SAN PEDRO GARZA GARCÍA	LOMAS DEL CAMPESTRE	2011
35162	36241	1	MONTERREY	SIMON BOLIVAR	SANTA CATARINA	LA FAMA	2011
35164	35264	1	MONTERREY	SAN JOSE	MONTERREY	MODERNA	2011
35164	35395	1	MONTERREY	SAN JOSE	MONTERREY	ALTAMIRA	2011
35162	35261	1	MONTERREY	SIMON BOLIVAR	MONTERREY	CEMENTOS	2011
35161	35945	1	MONTERREY	LAZARO CARDENAS	SAN NICOLÁS DE LOS GARZA	NUEVO MUNDO SECT 2	2011
35162	35376	1	MONTERREY	SIMON BOLIVAR	MONTERREY	INDEPENDENCIA	2011
35162	35545	1	MONTERREY	SIMON BOLIVAR	MONTERREY	JARDINES DE LA ESTANZUELA	2011
35143	35376	1	MONTERREY	TOPO CHICO	MONTERREY	INDEPENDENCIA	2011
35102	35289	1	MONTERREY	FRANCISCO VILLA	MONTERREY	PABLO A DE LA GARZA	2011
35096	35545	1	MONTERREY	TIRO AL BLANCO	MONTERREY	JARDINES DE LA ESTANZUELA	2011
35096	35969	1	MONTERREY	TIRO AL BLANCO	SAN NICOLÁS DE LOS GARZA	LOS MEZQUITES	2011
35096	36399	1	MONTERREY	TIRO AL BLANCO	SANTA CATARINA	PRADERAS DE SANTA CATARINA	2011
35102	35164	1	MONTERREY	FRANCISCO VILLA	MONTERREY	SAN JOSE	2011
35102	35271	1	MONTERREY	FRANCISCO VILLA	MONTERREY	LOS FRESNOS	2011
34404	35376	1	GUADALUPE	RIBERAS DEL RIO	MONTERREY	INDEPENDENCIA	2011
35102	35325	1	MONTERREY	FRANCISCO VILLA	MONTERREY	VALLE DE SAN JERONIMO	2011
35164	35524	1	MONTERREY	SAN JOSE	MONTERREY	FRACCIONAMIENTO LA RIOJA	2011
35102	35339	1	MONTERREY	FRANCISCO VILLA	MONTERREY	RINCON DE SAN JERONIMO	2011
35102	35365	1	MONTERREY	FRANCISCO VILLA	MONTERREY	LOMA LARGA	2011
35102	35376	1	MONTERREY	FRANCISCO VILLA	MONTERREY	INDEPENDENCIA	2011
35102	35377	1	MONTERREY	FRANCISCO VILLA	MONTERREY	ANCIRA	2011
35123	35384	1	MONTERREY	TIERRA Y LIBERTAD SECT CENTRO	MONTERREY	ARTURO B DE LA GARZA	2011
35123	35549	1	MONTERREY	TIERRA Y LIBERTAD SECT CENTRO	MONTERREY	NUEVA ESTANZUELA	2011
35123	36375	1	MONTERREY	TIERRA Y LIBERTAD SECT CENTRO	SANTA CATARINA	EL OBISPO	2011
35123	36459	1	MONTERREY	TIERRA Y LIBERTAD SECT CENTRO	SANTIAGO	RANCHO SAN VICENTE	2011
35285	35384	1	MONTERREY	TREVIÑO	MONTERREY	ARTURO B DE LA GARZA	2011
35289	35376	1	MONTERREY	PABLO A DE LA GARZA	MONTERREY	INDEPENDENCIA	2011
35285	36399	1	MONTERREY	TREVIÑO	SANTA CATARINA	PRADERAS DE SANTA CATARINA	2011
35285	36429	1	MONTERREY	TREVIÑO	SANTA CATARINA	PARQUE INDUSTRIAL LAS PALMAS	2011
35285	36476	1	MONTERREY	TREVIÑO	SANTIAGO	CONDADO DE ASTURIAS	2011
35286	35376	1	MONTERREY	TERMINAL	MONTERREY	INDEPENDENCIA	2011
35286	35380	1	MONTERREY	TERMINAL	MONTERREY	LA PEDRERA	2011
35286	35454	1	MONTERREY	TERMINAL	MONTERREY	JARDIN ESPAÑOL	2011
35289	35384	1	MONTERREY	PABLO A DE LA GARZA	MONTERREY	ARTURO B DE LA GARZA	2011
35285	35937	1	MONTERREY	TREVIÑO	SAN NICOLÁS DE LOS GARZA	CONSTITUYENTES DE QUERETARO SECT 2	2011
35289	35436	1	MONTERREY	PABLO A DE LA GARZA	MONTERREY	TORRE BRISAS	2011
35289	35478	1	MONTERREY	PABLO A DE LA GARZA	MONTERREY	CONTRY	2011
35289	35482	1	MONTERREY	PABLO A DE LA GARZA	MONTERREY	SAN ANGEL	2011
35289	35530	1	MONTERREY	PABLO A DE LA GARZA	MONTERREY	FRACC LAS ESTANCIAS	2011
35289	35545	1	MONTERREY	PABLO A DE LA GARZA	MONTERREY	JARDINES DE LA ESTANZUELA	2011
35285	35545	1	MONTERREY	TREVIÑO	MONTERREY	JARDINES DE LA ESTANZUELA	2011
35285	35957	1	MONTERREY	TREVIÑO	SAN NICOLÁS DE LOS GARZA	FIDEL VELAZQUEZ SECT 2	2011
35261	35365	1	MONTERREY	CEMENTOS	MONTERREY	LOMA LARGA	2011
35125	35450	1	MONTERREY	TIERRA Y LIBERTAD SECT NORTE	MONTERREY	NUEVA RES ESPAÑOLA	2011
35143	35454	1	MONTERREY	TOPO CHICO	MONTERREY	JARDIN ESPAÑOL	2011
35125	35694	1	MONTERREY	TIERRA Y LIBERTAD SECT NORTE	SAN NICOLÁS DE LOS GARZA	BALCONES DE ANAHUAC	2011
35125	36459	1	MONTERREY	TIERRA Y LIBERTAD SECT NORTE	SANTIAGO	RANCHO SAN VICENTE	2011
35143	35224	1	MONTERREY	TOPO CHICO	MONTERREY	LOS ALTOS	2011
35143	35286	1	MONTERREY	TOPO CHICO	MONTERREY	TERMINAL	2011
35143	35380	1	MONTERREY	TOPO CHICO	MONTERREY	LA PEDRERA	2011
35161	35545	1	MONTERREY	LAZARO CARDENAS	MONTERREY	JARDINES DE LA ESTANZUELA	2011
35161	35162	1	MONTERREY	LAZARO CARDENAS	MONTERREY	SIMON BOLIVAR	2011
35362	35937	1	MONTERREY	NUEVO CROC INFONAVIT	SAN NICOLÁS DE LOS GARZA	CONSTITUYENTES DE QUERETARO SECT 2	2011
35161	35261	1	MONTERREY	LAZARO CARDENAS	MONTERREY	CEMENTOS	2011
35161	35376	1	MONTERREY	LAZARO CARDENAS	MONTERREY	INDEPENDENCIA	2011
35161	35392	1	MONTERREY	LAZARO CARDENAS	MONTERREY	HERIBERTO JARA	2011
35161	35465	1	MONTERREY	LAZARO CARDENAS	MONTERREY	ALTAVISTA	2011
35250	35942	1	MONTERREY	SARABIA	SAN NICOLÁS DE LOS GARZA	FRANCISCO GARZA SADA	2011
35261	35264	1	MONTERREY	CEMENTOS	MONTERREY	MODERNA	2011
35096	35384	1	MONTERREY	TIRO AL BLANCO	MONTERREY	ARTURO B DE LA GARZA	2011
35096	35362	1	MONTERREY	TIRO AL BLANCO	MONTERREY	NUEVO CROC INFONAVIT	2011
35102	35261	1	MONTERREY	FRANCISCO VILLA	MONTERREY	CEMENTOS	2011
35243	35937	1	MONTERREY	15 DE MAYO	SAN NICOLÁS DE LOS GARZA	CONSTITUYENTES DE QUERETARO SECT 2	2011
35237	36484	1	MONTERREY	GARZA NIETO	SANTIAGO	FRACC LA BOCA	2011
35240	35436	1	MONTERREY	URDIALES	MONTERREY	TORRE BRISAS	2011
35240	35507	1	MONTERREY	URDIALES	MONTERREY	CIUDAD SATELITE	2011
35240	36488	1	MONTERREY	URDIALES	SANTIAGO	CONCEPCION SALAZAR	2011
35232	36484	1	MONTERREY	ESTRELLA	SANTIAGO	FRACC LA BOCA	2011
35243	35282	1	MONTERREY	15 DE MAYO	MONTERREY	NUEVA MADERO	2011
35243	35969	1	MONTERREY	15 DE MAYO	SAN NICOLÁS DE LOS GARZA	LOS MEZQUITES	2011
35237	35572	1	MONTERREY	GARZA NIETO	MONTERREY	LAS JARAS	2011
35250	35261	1	MONTERREY	SARABIA	MONTERREY	CEMENTOS	2011
35250	35380	1	MONTERREY	SARABIA	MONTERREY	LA PEDRERA	2011
35250	35837	1	MONTERREY	SARABIA	SAN NICOLÁS DE LOS GARZA	MIGUEL ALEMAN	2011
35237	35376	1	MONTERREY	GARZA NIETO	MONTERREY	INDEPENDENCIA	2011
35232	35829	1	MONTERREY	ESTRELLA	SAN NICOLÁS DE LOS GARZA	ARBOLEDAS DE SAN JORGE	2011
35213	35481	1	MONTERREY	VALLE VERDE SECT 1	MONTERREY	SAN ANGEL SUR	2011
35237	35629	1	MONTERREY	GARZA NIETO	SALINAS VICTORIA	SALINAS VICTORIA (CENTRO)	2011
35237	35545	1	MONTERREY	GARZA NIETO	MONTERREY	JARDINES DE LA ESTANZUELA	2011
35123	35443	1	MONTERREY	TIERRA Y LIBERTAD SECT CENTRO	MONTERREY	FLORIDA	2011
35171	35534	1	MONTERREY	REGINA	MONTERREY	EL URO	2011
35168	35931	1	MONTERREY	NIÑO ARTILLERO	SAN NICOLÁS DE LOS GARZA	FLORIDOS BOSQUES DEL NOGALAR	2011
35169	35454	1	MONTERREY	HIDALGO	MONTERREY	JARDIN ESPAÑOL	2011
35171	35290	1	MONTERREY	REGINA	MONTERREY	FIERRO	2011
35171	35464	1	MONTERREY	REGINA	MONTERREY	NUEVA ESPAÑA	2011
35178	35250	1	MONTERREY	MITRAS NORTE	MONTERREY	SARABIA	2011
35171	35488	1	MONTERREY	REGINA	MONTERREY	CORTIJO DEL RIO	2011
35171	35588	1	MONTERREY	REGINA	PESQUERÍA	PESQUERIA	2011
35240	35694	1	MONTERREY	URDIALES	SAN NICOLÁS DE LOS GARZA	BALCONES DE ANAHUAC	2011
35171	35959	1	MONTERREY	REGINA	SAN NICOLÁS DE LOS GARZA	HACIENDA LOS MORALES SECT 3	2011
35171	36279	1	MONTERREY	REGINA	SANTA CATARINA	LOS TREVIÑO	2011
35172	35640	1	MONTERREY	INDUSTRIAL	SAN NICOLÁS DE LOS GARZA	MIRAFLORES	2011
35178	36502	1	MONTERREY	MITRAS NORTE	SANTIAGO	SAN JOSE DE ARRIBA	2011
35213	35376	1	MONTERREY	VALLE VERDE SECT 1	MONTERREY	INDEPENDENCIA	2011
35213	35478	1	MONTERREY	VALLE VERDE SECT 1	MONTERREY	CONTRY	2011
35224	35380	1	MONTERREY	LOS ALTOS	MONTERREY	LA PEDRERA	2011
35213	35710	1	MONTERREY	VALLE VERDE SECT 1	SAN NICOLÁS DE LOS GARZA	FRANCISCO VILLA	2011
35213	36001	1	MONTERREY	VALLE VERDE SECT 1	SAN PEDRO GARZA GARCÍA	DEL VALLE	2011
35102	36383	1	MONTERREY	FRANCISCO VILLA	SANTA CATARINA	ADOLFO LOPEZ MATEOS INFONAVIT	2011
35102	35781	1	MONTERREY	FRANCISCO VILLA	SAN NICOLÁS DE LOS GARZA	PERIFERICO NORTE	2011
35102	35820	1	MONTERREY	FRANCISCO VILLA	SAN NICOLÁS DE LOS GARZA	JARDINES DE LAS PUENTES	2011
35102	35851	1	MONTERREY	FRANCISCO VILLA	SAN NICOLÁS DE LOS GARZA	LA TALAVERNA	2011
35102	36001	1	MONTERREY	FRANCISCO VILLA	SAN PEDRO GARZA GARCÍA	DEL VALLE	2011
35102	36250	1	MONTERREY	FRANCISCO VILLA	SANTA CATARINA	LA FAMA 3 (FOMERREY 123)	2011
35102	35454	1	MONTERREY	FRANCISCO VILLA	MONTERREY	JARDIN ESPAÑOL	2011
35102	36452	1	MONTERREY	FRANCISCO VILLA	SANTIAGO	FRACC EL FAISAN	2011
35213	36449	1	MONTERREY	VALLE VERDE SECT 1	SANTIAGO	PARAJE DE LOS OSOS	2011
35102	36488	1	MONTERREY	FRANCISCO VILLA	SANTIAGO	CONCEPCION SALAZAR	2011
35121	35915	1	MONTERREY	TIERRA Y LIBERTAD SECTOR SUR	SAN NICOLÁS DE LOS GARZA	VALLE DE NOGALAR	2011
35121	36377	1	MONTERREY	TIERRA Y LIBERTAD SECTOR SUR	SANTA CATARINA	HACIENDA SAN JOSE	2011
35123	35376	1	MONTERREY	TIERRA Y LIBERTAD SECT CENTRO	MONTERREY	INDEPENDENCIA	2011
35102	35496	1	MONTERREY	FRANCISCO VILLA	MONTERREY	EMPLEADOS SFEO	2011
35102	35395	1	MONTERREY	FRANCISCO VILLA	MONTERREY	ALTAMIRA	2011
35102	35724	1	MONTERREY	FRANCISCO VILLA	SAN NICOLÁS DE LOS GARZA	VICENTE GUERRERO (FOMERREY 46)	2011
35102	35638	1	MONTERREY	FRANCISCO VILLA	SAN NICOLÁS DE LOS GARZA	CENTRO DE SAN NICOLAS DE LOS GARZA	2011
35102	36065	1	MONTERREY	FRANCISCO VILLA	SAN PEDRO GARZA GARCÍA	LOS PINOS	2011
35164	35588	1	MONTERREY	SAN JOSE	PESQUERÍA	PESQUERIA	2011
35164	35851	1	MONTERREY	SAN JOSE	SAN NICOLÁS DE LOS GARZA	LA TALAVERNA	2011
35168	35264	1	MONTERREY	NIÑO ARTILLERO	MONTERREY	MODERNA	2011
35228	36356	1	MONTERREY	BUROCRATAS FEDERALES	SANTA CATARINA	ZIMEX	2011
35228	35937	1	MONTERREY	BUROCRATAS FEDERALES	SAN NICOLÁS DE LOS GARZA	CONSTITUYENTES DE QUERETARO SECT 2	2011
35228	35912	1	MONTERREY	BUROCRATAS FEDERALES	SAN NICOLÁS DE LOS GARZA	SALVADOR ALLENDE	2011
35228	35460	1	MONTERREY	BUROCRATAS FEDERALES	MONTERREY	LADRILLERA	2011
35228	35412	1	MONTERREY	BUROCRATAS FEDERALES	MONTERREY	BUROCRATAS MUNICIPALES	2011
35228	35378	1	MONTERREY	BUROCRATAS FEDERALES	MONTERREY	BENITO JUAREZ (FOMERREY 96)	2011
35232	35409	1	MONTERREY	ESTRELLA	MONTERREY	LOS ROSALES	2011
35224	35454	1	MONTERREY	LOS ALTOS	MONTERREY	JARDIN ESPAÑOL	2011
35224	35376	1	MONTERREY	LOS ALTOS	MONTERREY	INDEPENDENCIA	2011
35224	35286	1	MONTERREY	LOS ALTOS	MONTERREY	TERMINAL	2011
35213	36471	1	MONTERREY	VALLE VERDE SECT 1	SANTIAGO	SAN FRANCISCO	2011
35285	35442	1	MONTERREY	TREVIÑO	MONTERREY	BUENOS AIRES	2011
35282	36425	1	MONTERREY	NUEVA MADERO	SANTA CATARINA	RINCON DEL PONIENTE	2011
35168	35418	1	MONTERREY	NIÑO ARTILLERO	MONTERREY	MARTIRES DE TLATELOLCO	2011
35279	35461	1	MONTERREY	ASARCO	MONTERREY	LTH	2011
35271	35588	1	MONTERREY	LOS FRESNOS	PESQUERÍA	PESQUERIA	2011
35271	36250	1	MONTERREY	LOS FRESNOS	SANTA CATARINA	LA FAMA 3 (FOMERREY 123)	2011
35274	35535	1	MONTERREY	MARTINEZ	MONTERREY	RANCHO LA BOLA	2011
35279	35282	1	MONTERREY	ASARCO	MONTERREY	NUEVA MADERO	2011
35279	35412	1	MONTERREY	ASARCO	MONTERREY	BUROCRATAS MUNICIPALES	2011
35279	35425	1	MONTERREY	ASARCO	MONTERREY	VALLE DEL MARQUEZ	2011
35271	35339	1	MONTERREY	LOS FRESNOS	MONTERREY	RINCON DE SAN JERONIMO	2011
35279	36469	1	MONTERREY	ASARCO	SANTIAGO	DEL MAESTRO	2011
35279	35534	1	MONTERREY	ASARCO	MONTERREY	EL URO	2011
35279	35588	1	MONTERREY	ASARCO	PESQUERÍA	PESQUERIA	2011
35279	35915	1	MONTERREY	ASARCO	SAN NICOLÁS DE LOS GARZA	VALLE DE NOGALAR	2011
35279	36329	1	MONTERREY	ASARCO	SANTA CATARINA	JOSE MARIA MORELOS	2011
35279	36425	1	MONTERREY	ASARCO	SANTA CATARINA	RINCON DEL PONIENTE	2011
35279	36463	1	MONTERREY	ASARCO	SANTIAGO	CONGREGACION SAN JOSE NORTE	2011
35279	35445	1	MONTERREY	ASARCO	MONTERREY	RES FLORIDA	2011
35264	35776	1	MONTERREY	MODERNA	SAN NICOLÁS DE LOS GARZA	CUAUHTEMOC SECT 2	2011
35264	35851	1	MONTERREY	MODERNA	SAN NICOLÁS DE LOS GARZA	LA TALAVERNA	2011
35261	35557	1	MONTERREY	CEMENTOS	MONTERREY	LOMAS DE VALLE ALTO	2011
35261	35376	1	MONTERREY	CEMENTOS	MONTERREY	INDEPENDENCIA	2011
35261	35377	1	MONTERREY	CEMENTOS	MONTERREY	ANCIRA	2011
35261	35380	1	MONTERREY	CEMENTOS	MONTERREY	LA PEDRERA	2011
35261	35392	1	MONTERREY	CEMENTOS	MONTERREY	HERIBERTO JARA	2011
35261	35454	1	MONTERREY	CEMENTOS	MONTERREY	JARDIN ESPAÑOL	2011
35261	35465	1	MONTERREY	CEMENTOS	MONTERREY	ALTAVISTA	2011
35264	35282	1	MONTERREY	MODERNA	MONTERREY	NUEVA MADERO	2011
35264	35557	1	MONTERREY	MODERNA	MONTERREY	LOMAS DE VALLE ALTO	2011
35261	35837	1	MONTERREY	CEMENTOS	SAN NICOLÁS DE LOS GARZA	MIGUEL ALEMAN	2011
35261	35942	1	MONTERREY	CEMENTOS	SAN NICOLÁS DE LOS GARZA	FRANCISCO GARZA SADA	2011
35261	35945	1	MONTERREY	CEMENTOS	SAN NICOLÁS DE LOS GARZA	NUEVO MUNDO SECT 2	2011
35261	36037	1	MONTERREY	CEMENTOS	SAN PEDRO GARZA GARCÍA	SANTA ELENA	2011
35264	35271	1	MONTERREY	MODERNA	MONTERREY	LOS FRESNOS	2011
35264	35279	1	MONTERREY	MODERNA	MONTERREY	ASARCO	2011
35271	35524	1	MONTERREY	LOS FRESNOS	MONTERREY	FRACCIONAMIENTO LA RIOJA	2011
35266	35360	1	MONTERREY	JARDINES DE LA MODERNA	MONTERREY	ROMA SUR	2011
35282	35461	1	MONTERREY	NUEVA MADERO	MONTERREY	LTH	2011
33901	34575	1	CADEREYTA JIMÉNEZ	CADEREYTA JIMENEZ CENTRO	GUADALUPE	LOS LERMAS	2011
33901	34431	1	CADEREYTA JIMÉNEZ	CADEREYTA JIMENEZ CENTRO	GUADALUPE	VALLE HERMOSO 2DO SECT	2011
33901	34435	1	CADEREYTA JIMÉNEZ	CADEREYTA JIMENEZ CENTRO	GUADALUPE	CAMINO REAL	2011
33901	34454	1	CADEREYTA JIMÉNEZ	CADEREYTA JIMENEZ CENTRO	GUADALUPE	TOLTECA	2011
33901	34461	1	CADEREYTA JIMÉNEZ	CADEREYTA JIMENEZ CENTRO	GUADALUPE	COUNTRY LA SILLA	2011
33901	34507	1	CADEREYTA JIMÉNEZ	CADEREYTA JIMENEZ CENTRO	GUADALUPE	GUADALUPE VICTORIA	2011
33901	34536	1	CADEREYTA JIMÉNEZ	CADEREYTA JIMENEZ CENTRO	GUADALUPE	ARBOLEDAS DE LA SILLA	2011
33901	34583	1	CADEREYTA JIMÉNEZ	CADEREYTA JIMENEZ CENTRO	GUADALUPE	NUEVO SANTA MARIA	2011
33901	34066	1	CADEREYTA JIMÉNEZ	CADEREYTA JIMENEZ CENTRO	GENERAL ESCOBEDO	LOS ELIZONDO	2011
33901	34590	1	CADEREYTA JIMÉNEZ	CADEREYTA JIMENEZ CENTRO	GUADALUPE	RINCON DE LA SIERRA	2011
33901	34600	1	CADEREYTA JIMÉNEZ	CADEREYTA JIMENEZ CENTRO	GUADALUPE	SIERRA MORENA	2011
33901	34607	1	CADEREYTA JIMÉNEZ	CADEREYTA JIMENEZ CENTRO	GUADALUPE	TRES CAMINOS PTE	2011
33901	34622	1	CADEREYTA JIMÉNEZ	CADEREYTA JIMENEZ CENTRO	GUADALUPE	MOLINO DEL REY	2011
33901	34713	1	CADEREYTA JIMÉNEZ	CADEREYTA JIMENEZ CENTRO	JUÁREZ	BENITO JUAREZ CENTRO	2011
33901	34750	1	CADEREYTA JIMÉNEZ	CADEREYTA JIMENEZ CENTRO	JUÁREZ	EL MIRADOR	2011
33901	34407	1	CADEREYTA JIMÉNEZ	CADEREYTA JIMENEZ CENTRO	GUADALUPE	RIO	2011
34404	35286	1	GUADALUPE	RIBERAS DEL RIO	MONTERREY	TERMINAL	2011
35264	35915	1	MONTERREY	MODERNA	SAN NICOLÁS DE LOS GARZA	VALLE DE NOGALAR	2011
35267	35420	1	MONTERREY	SANTA FE	MONTERREY	SIERRA VENTANA	2011
35264	35931	1	MONTERREY	MODERNA	SAN NICOLÁS DE LOS GARZA	FLORIDOS BOSQUES DEL NOGALAR	2011
35264	36250	1	MONTERREY	MODERNA	SANTA CATARINA	LA FAMA 3 (FOMERREY 123)	2011
35264	36329	1	MONTERREY	MODERNA	SANTA CATARINA	JOSE MARIA MORELOS	2011
35264	36425	1	MONTERREY	MODERNA	SANTA CATARINA	RINCON DEL PONIENTE	2011
35264	36488	1	MONTERREY	MODERNA	SANTIAGO	CONCEPCION SALAZAR	2011
35266	35376	1	MONTERREY	JARDINES DE LA MODERNA	MONTERREY	INDEPENDENCIA	2011
35266	35395	1	MONTERREY	JARDINES DE LA MODERNA	MONTERREY	ALTAMIRA	2011
34395	35237	1	GUADALUPE	EL SABINO	MONTERREY	GARZA NIETO	2011
[truncated: 4,913 more rows]
